# Supplementary material for: HOTAIR Modulated Pathways in Early-Stage Breast Cancer Progression
Source: Front Oncol. 2021 Nov 17;11:783211. doi: 10.3389/fonc.2021.783211 (PMC8637884; doi:10.3389/fonc.2021.783211)
Supplement: Supplementary Data Sheet 1 — Differentially expressed genes and deregulated pathways in MCF10A and DCIS.COM stably transduced cells. [file DataSheet_1.xlsx]

## Sheet: edgeR FDR<0.05 FC>1.5
ENTREZID	SYMBOL	GENENAME	Length	logFC (MCF10A)	Pvalue (MCF10A)	FDR (MCF10A)	Sig(FDR&FC>1.5)	logFC (DCIS)	Pvalue (DCIS)	FDR (DCIS)	Sig(FDR&FC>1.5)
100124700	HOTAIR	HOX transcript antisense RNA	2333	7.3439	0	0	Up in MCF10 Hotair	5.42097	4.39271e-298	6.0492e-294	Up in DCIS Hotair
5168	ENPP2	ectonucleotide pyrophosphatase/phosphodiesterase 2	3351	2.50622	3.51685e-09	3.72543e-06	Up in MCF10 Hotair	2.04485	0.000328673	0.0232111	Up in DCIS Hotair
54331	GNG2	G protein subunit gamma 2	3858	1.00065	4.2097e-10	7.24647e-07	Up in MCF10 Hotair	2.15434	0.000696273	0.0359115	Up in DCIS Hotair
8497	PPFIA4	PTPRF interacting protein alpha 4	5045	0.824279	0.000144096	0.022296	Up in MCF10 Hotair	0.857852	1.34641e-05	0.00261147	Up in DCIS Hotair
10397	NDRG1	N-myc downstream regulated 1	3478	0.617292	1.59547e-09	2.13946e-06	Up in MCF10 Hotair	0.614778	1.06133e-08	1.04397e-05	Up in DCIS Hotair
3294	HSD17B2	hydroxysteroid 17-beta dehydrogenase 2	1434	1.331	9.33637e-10	1.42857e-06	Up in MCF10 Hotair	-0.918349	0.0159124	0.169471
3690	ITGB3	integrin subunit beta 3	4894	1.29016	1.88045e-05	0.00539493	Up in MCF10 Hotair	0.490025	0.000875059	0.0398271
6701	SPRR2B	small proline rich protein 2B	662	1.22816	0.000250482	0.0325155	Up in MCF10 Hotair	-0.83508	0.312406	0.610334
2196	FAT2	FAT atypical cadherin 2	14536	1.22067	1.8059e-09	2.13946e-06	Up in MCF10 Hotair	-0.159729	0.148724	0.435205
100507405	NA	NA	1397	1.21216	3.84927e-05	0.00903919	Up in MCF10 Hotair	0.746402	0.00356917	0.0831658
10982	MAPRE2	microtubule associated protein RP/EB family member 2	3721	1.1736	2.83223e-05	0.00735898	Up in MCF10 Hotair	0.0511025	0.72614	0.895199
5507	PPP1R3C	protein phosphatase 1 regulatory subunit 3C	2571	1.15055	1.15501e-17	5.30187e-14	Up in MCF10 Hotair	-3.30163	0.500783	0.755153
85358	SHANK3	SH3 and multiple ankyrin repeat domains 3	7145	1.13852	0.000172476	0.024306	Up in MCF10 Hotair	-0.0132552	1	1
558	AXL	AXL receptor tyrosine kinase	4737	1.08089	3.96033e-07	0.000247898	Up in MCF10 Hotair	-0.27561	0.154745	0.443033
4121	MAN1A1	mannosidase alpha class 1A member 1	4122	1.03981	2.59031e-06	0.00109518	Up in MCF10 Hotair	0.211638	0.26745	0.568819
100131897	INSYN2B	inhibitory synaptic factor family member 2B	3548	1.02678	1.70472e-05	0.00499482	Up in MCF10 Hotair	-0.356019	0.383514	0.66943
1462	VCAN	versican	12416	1.00342	2.89971e-08	2.34894e-05	Up in MCF10 Hotair	-0.173949	0.344472	0.636144
768	CA9	carbonic anhydrase 9	1556	0.971526	7.59643e-20	5.23052e-16	Up in MCF10 Hotair	0.235569	0.0248782	0.203685
10398	MYL9	myosin light chain 9	1187	0.967635	1.15122e-06	0.000609748	Up in MCF10 Hotair	-0.526413	0.321443	0.617724
1278	COL1A2	collagen type I alpha 2 chain	5411	0.948945	0.000183306	0.0254779	Up in MCF10 Hotair	-0.224187	1	1
1277	COL1A1	collagen type I alpha 1 chain	5927	0.909846	2.84644e-08	2.34894e-05	Up in MCF10 Hotair	0.23035	0.445755	0.719215
317649	EIF4E3	eukaryotic translation initiation factor 4E family member 3	6566	0.900878	0.000120002	0.0206568	Up in MCF10 Hotair	0.310187	0.0569101	0.28392
3487	IGFBP4	insulin like growth factor binding protein 4	2236	0.884335	1.54248e-05	0.00475021	Up in MCF10 Hotair	0.520298	0.0471001	0.263665
25890	ABI3BP	ABI family member 3 binding protein	4473	0.879607	4.86993e-06	0.00176484	Up in MCF10 Hotair	0.514727	0.0888402	0.347167
2273	FHL1	four and a half LIM domains 1	4137	0.818891	8.57964e-05	0.017375	Up in MCF10 Hotair	0.687705	0.777253	0.920946
152007	GLIPR2	GLI pathogenesis related 2	1883	0.812987	0.000135409	0.0214335	Up in MCF10 Hotair	0.0445191	0.764128	0.915903
2564	GABRE	gamma-aminobutyric acid type A receptor subunit epsilon	3152	0.807591	0.000116597	0.0205854	Up in MCF10 Hotair	0.268644	0.124461	0.401503
84913	ATOH8	atonal bHLH transcription factor 8	5863	0.763172	0.000126481	0.0211042	Up in MCF10 Hotair	0.328241	0.446431	0.71944
253827	MSRB3	methionine sulfoxide reductase B3	4666	0.745482	5.03281e-07	0.000301334	Up in MCF10 Hotair	0.223045	0.0954752	0.357474
2619	GAS1	growth arrest specific 1	2828	0.745481	5.7019e-05	0.0120801	Up in MCF10 Hotair	-0.558364	8.53106e-05	0.00958651
79614	NA	NA	2875	0.742162	0.000146968	0.0224877	Up in MCF10 Hotair	0.588674	0.00831039	0.127584
90853	SPOCD1	SPOC domain containing 1	3888	0.740933	1.74674e-06	0.000801814	Up in MCF10 Hotair	-0.556936	0.509316	0.76121
7431	VIM	vimentin	2136	0.720719	2.55357e-08	2.34435e-05	Up in MCF10 Hotair	0.115077	0.369286	0.657969
1440	CSF3	colony stimulating factor 3	1768	0.717031	0.000246675	0.0325155	Up in MCF10 Hotair	5.12548e-15	1	1
51129	ANGPTL4	angiopoietin like 4	1903	0.710705	1.50544e-10	3.45523e-07	Up in MCF10 Hotair	-0.0664406	0.545687	0.788505
10157	AASS	aminoadipate-semialdehyde synthase	5871	0.694216	3.87272e-05	0.00903919	Up in MCF10 Hotair	0.0664062	0.656128	0.854506
8839	CCN5	cellular communication network factor 5	1404	0.691175	1.38216e-05	0.00453183	Up in MCF10 Hotair	0.130596	1	1
8406	SRPX	sushi repeat containing protein X-linked	1903	0.687731	1.47694e-06	0.000701345	Up in MCF10 Hotair	0.253149	0.122551	0.398688
1000	CDH2	cadherin 2	4367	0.682219	9.85709e-07	0.000542968	Up in MCF10 Hotair	-0.330774	0.0276985	0.213918
6876	TAGLN	transgelin	1557	0.673814	0.000281656	0.0355842	Up in MCF10 Hotair	-0.627403	0.0442721	0.25692
9537	TP53I11	tumor protein p53 inducible protein 11	3648	0.664268	0.000410939	0.0483678	Up in MCF10 Hotair	-0.186487	0.398101	0.682126
378938	MALAT1	metastasis associated lung adenocarcinoma transcript 1	8708	0.664095	0.000119768	0.0206568	Up in MCF10 Hotair	0.283822	0.0988825	0.363472
112399	EGLN3	egl-9 family hypoxia inducible factor 3	2722	0.657489	8.14423e-08	5.90285e-05	Up in MCF10 Hotair	0.389888	0.0127407	0.153557
9902	MRC2	mannose receptor C type 2	5983	0.655655	6.53899e-07	0.000375202	Up in MCF10 Hotair	0.342421	0.0117091	0.149301
219654	ZCCHC24	zinc finger CCHC-type containing 24	4933	0.653094	0.000252056	0.0325155	Up in MCF10 Hotair	0.0879352	0.537515	0.782268
4638	MYLK	myosin light chain kinase	8183	0.645362	4.35972e-05	0.0096835	Up in MCF10 Hotair	0.429217	0.00106366	0.044522
3363	HTR7	5-hydroxytryptamine receptor 7	3352	0.63998	6.15701e-06	0.00217406	Up in MCF10 Hotair	0.191402	0.374552	0.66265
3553	IL1B	interleukin 1 beta	1498	0.637987	2.07035e-06	0.000919702	Up in MCF10 Hotair	-0.341524	0.3771	0.664104
170689	ADAMTS15	ADAM metallopeptidase with thrombospondin type 1 motif 15	5676	0.63688	0.000100367	0.0189337	Up in MCF10 Hotair	0.205915	0.248247	0.550773
2026	ENO2	enolase 2	2423	0.628653	0.000280678	0.0355842	Up in MCF10 Hotair	-0.0504273	0.737144	0.900809
10631	POSTN	periostin	3380	0.622761	0.000437155	0.0497525	Up in MCF10 Hotair	2.21576	1	1
5209	PFKFB3	6-phosphofructo-2-kinase/fructose-2,6-biphosphatase 3	4684	0.622373	8.75073e-09	8.60759e-06	Up in MCF10 Hotair	0.028482	0.794028	0.929553
5265	SERPINA1	serpin family A member 1	3687	0.620472	2.47224e-05	0.00659102	Up in MCF10 Hotair	0.0215713	0.847822	0.957003
4017	LOXL2	lysyl oxidase like 2	3810	0.616693	2.4398e-07	0.000167992	Up in MCF10 Hotair	-0.297041	0.0156371	0.168629
7436	VLDLR	very low density lipoprotein receptor	3636	0.610991	0.000132341	0.0214335	Up in MCF10 Hotair	0.394635	0.0090811	0.13318
4939	OAS2	2'-5'-oligoadenylate synthetase 2	6169	-0.958912	0.000124395	0.0211042	Down in MCF10 Hotair	1.3933	3.71814e-06	0.000930954	Up in DCIS Hotair
9636	ISG15	ISG15 ubiquitin like modifier	667	-0.681005	0.000172971	0.024306	Down in MCF10 Hotair	0.0519572	0.853814	0.959895
9982	FGFBP1	fibroblast growth factor binding protein 1	1182	-0.684375	1.41503e-06	0.000701345	Down in MCF10 Hotair	0.0489442	0.720379	0.891156
26051	PPP1R16B	protein phosphatase 1 regulatory subunit 16B	6251	-0.725175	0.000127198	0.0211042	Down in MCF10 Hotair	5.12548e-15	1	1
692148	SCARNA10	small Cajal body-specific RNA 10	330	-0.734588	3.72636e-08	2.85087e-05	Down in MCF10 Hotair	0.220902	0.0885051	0.346941
692086	SNORD17	small nucleolar RNA, C/D box 17	237	-0.76952	1.45748e-06	0.000701345	Down in MCF10 Hotair	0.320175	0.0390407	0.244229
684	BST2	bone marrow stromal cell antigen 2	939	-0.785813	1.17943e-05	0.00396145	Down in MCF10 Hotair	0.267715	0.0601347	0.289247
3434	IFIT1	interferon induced protein with tetratricopeptide repeats 1	1861	-0.796235	0.000110363	0.0197378	Down in MCF10 Hotair	0.863351	0.00219764	0.0665135
677775	SCARNA5	small Cajal body-specific RNA 5	278	-0.929243	3.25185e-05	0.00829068	Down in MCF10 Hotair	0.444013	0.0279657	0.214669
26851	SNORD3B-1	small nucleolar RNA, C/D box 3B-1	217	-0.931892	5.96041e-05	0.0124365	Down in MCF10 Hotair	-0.211404	0.357593	0.64879
780852	SNORD3B-2	small nucleolar RNA, C/D box 3B-2	217	-0.933728	0.000143258	0.022296	Down in MCF10 Hotair	-0.232983	0.337945	0.631466
780853	SNORD3C	small nucleolar RNA, C/D box 3C	217	-0.988616	1.86431e-09	2.13946e-06	Down in MCF10 Hotair	0.412324	0.0112174	0.146128
780851	SNORD3A	small nucleolar RNA, C/D box 3A	217	-1.06049	2.01912e-10	3.97218e-07	Down in MCF10 Hotair	0.396413	0.016245	0.171294
1191	CLU	clusterin	3269	-1.08448	5.44507e-13	1.49968e-09	Down in MCF10 Hotair	0.297918	0.0246111	0.203433
100507535	NA	NA	1213	-1.21664	0.000163976	0.0235219	Down in MCF10 Hotair	0.112416	0.569023	0.802295
90271	OLMALINC	oligodendrocyte maturation-associated long intergenic non-coding RNA	988	-1.4782	3.1067e-07	0.000203725	Down in MCF10 Hotair	0.0292603	0.874281	0.970397
3889	KRT83	keratin 83	1875	-1.55537	5.52316e-15	1.90149e-11	Down in MCF10 Hotair	-0.854855	0.00568082	0.1064
54	ACP5	acid phosphatase 5, tartrate resistant	1810	3.44249	0.501327	1		1.23769	2.50533e-05	0.00420743	Up in DCIS Hotair
55504	TNFRSF19	TNF receptor superfamily member 19	4472	1.91348	0.00889427	0.411017		0.830559	0.000727862	0.0369318	Up in DCIS Hotair
84824	FCRLA	Fc receptor like A	2363	1.42536	0.456633	1		0.617218	0.00128204	0.0490417	Up in DCIS Hotair
4129	MAOB	monoamine oxidase B	2595	0.9776	0.0372358	0.794314		0.69181	0.000682571	0.0353372	Up in DCIS Hotair
388697	HRNR	hornerin	9623	0.689292	0.0212358	0.618264		3.84028	0.000112222	0.0116196	Up in DCIS Hotair
51332	SPTBN5	spectrin beta, non-erythrocytic 5	11723	0.608436	0.262535	1		0.651328	7.39009e-05	0.00891225	Up in DCIS Hotair
642587	MIR205HG	MIR205 host gene	892	0.520755	0.000135228	0.0214335		0.658122	5.17708e-07	0.000192686	Up in DCIS Hotair
3635	INPP5D	inositol polyphosphate-5-phosphatase D	4877	0.519765	0.000400663	0.0479786		0.7419	3.63368e-08	2.9435e-05	Up in DCIS Hotair
2258	FGF13	fibroblast growth factor 13	3452	0.510377	0.193772	1		0.592088	0.000456329	0.0280541	Up in DCIS Hotair
54873	PALMD	palmdelphin	2578	0.496995	0.0219684	0.630231		0.674274	9.22974e-08	4.70751e-05	Up in DCIS Hotair
2212	FCGR2A	Fc fragment of IgG receptor IIa	2429	0.492504	1	1		1.02118	1.71055e-05	0.0031408	Up in DCIS Hotair
9635	CLCA2	chloride channel accessory 2	4025	0.413684	0.000104171	0.0193201		1.20287	1.03467e-19	7.12425e-16	Up in DCIS Hotair
1307	COL16A1	collagen type XVI alpha 1 chain	5584	0.404208	0.0233874	0.638406		0.605581	0.000517292	0.0303133	Up in DCIS Hotair
257144	GCSAM	germinal center associated signaling and motility	3342	0.397348	0.452694	1		0.877343	0.000719707	0.0367077	Up in DCIS Hotair
1294	COL7A1	collagen type VII alpha 1 chain	9169	0.372755	0.0350149	0.781349		0.956066	0.000383019	0.0254781	Up in DCIS Hotair
55701	ARHGEF40	Rho guanine nucleotide exchange factor 40	5458	0.352952	0.00941779	0.423831		0.627193	2.13006e-05	0.00371304	Up in DCIS Hotair
100506211	MIR210HG	MIR210 host gene	2287	0.352388	0.0580329	0.907052		0.957517	1.14307e-06	0.000366075	Up in DCIS Hotair
3489	IGFBP6	insulin like growth factor binding protein 6	966	0.341179	0.00105284	0.0986308		0.64562	1.87139e-05	0.00339091	Up in DCIS Hotair
100505946	NA	NA	554	0.340415	0.357429	1		0.899664	0.000899802	0.0403339	Up in DCIS Hotair
9315	NREP	neuronal regeneration related protein	3408	0.321136	0.0359589	0.787429		0.764824	4.52502e-05	0.00638514	Up in DCIS Hotair
4313	MMP2	matrix metallopeptidase 2	3843	0.312293	0.034916	0.781349		0.693686	3.44107e-05	0.00534924	Up in DCIS Hotair
151354	LRATD1	LRAT domain containing 1	6355	0.25882	0.0501796	0.872504		0.592488	9.98926e-07	0.000352723	Up in DCIS Hotair
6038	RNASE4	ribonuclease A family member 4	1893	0.231001	0.335152	1		1.52967	2.40039e-07	0.000106631	Up in DCIS Hotair
100505633	LINC01133	long intergenic non-protein coding RNA 1133	1138	0.211153	0.142971	1		1.47631	0.000222397	0.0181221	Up in DCIS Hotair
4323	MMP14	matrix metallopeptidase 14	3538	0.199569	0.0581117	0.907052		0.625867	9.623e-09	1.04397e-05	Up in DCIS Hotair
124152	IQCK	IQ motif containing K	2554	0.194955	0.212809	1		0.602452	0.00111669	0.0454968	Up in DCIS Hotair
665	BNIP3L	BCL2 interacting protein 3 like	3500	0.194819	0.246497	1		0.696118	3.92821e-05	0.00569424	Up in DCIS Hotair
79148	MMP28	matrix metallopeptidase 28	2847	0.163943	0.119808	1		0.709236	5.71462e-05	0.00756188	Up in DCIS Hotair
10957	PNRC1	proline rich nuclear receptor coactivator 1	2133	0.158591	0.205925	1		0.667858	2.33509e-07	0.000106631	Up in DCIS Hotair
1299	COL9A3	collagen type IX alpha 3 chain	2485	0.132603	1	1		0.768586	0.000346272	0.0240834	Up in DCIS Hotair
100288198	HMGN3-AS1	HMGN3 antisense RNA 1	2993	0.124234	0.701872	1		1.12505	0.00120805	0.0476677	Up in DCIS Hotair
4909	NTF4	neurotrophin 4	999	0.122643	0.734076	1		0.91241	0.000772485	0.0378573	Up in DCIS Hotair
7220	TRPC1	transient receptor potential cation channel subfamily C member 1	4069	0.110249	0.456641	1		0.619187	0.000860022	0.0395011	Up in DCIS Hotair
4254	KITLG	KIT ligand	5443	0.0962877	0.455854	1		0.90966	1.49107e-10	2.5667e-07	Up in DCIS Hotair
79957	PAQR6	progestin and adipoQ receptor family member 6	2117	0.0941444	0.741726	1		0.704072	0.000115727	0.0118931	Up in DCIS Hotair
6288	SAA1	serum amyloid A1	678	0.0902597	0.426164	1		0.780466	0.000294507	0.0212338	Up in DCIS Hotair
10811	NOXA1	NADPH oxidase activator 1	1633	0.0780191	0.773962	1		0.605881	0.000229924	0.0185163	Up in DCIS Hotair
25827	FBXL2	F-box and leucine rich repeat protein 2	3000	0.0676507	0.597761	1		0.664017	9.65635e-05	0.0103083	Up in DCIS Hotair
6289	SAA2	serum amyloid A2	1472	0.0645759	0.54155	1		1.37181	1.39272e-08	1.27861e-05	Up in DCIS Hotair
3426	CFI	complement factor I	2161	0.0535844	0.692277	1		0.901304	8.89173e-10	1.36053e-06	Up in DCIS Hotair
55754	TMEM30A	transmembrane protein 30A	4544	0.0528588	0.77957	1		0.618952	0.00108228	0.0448784	Up in DCIS Hotair
286144	TRIQK	triple QxxK/R motif containing	4113	0.0436219	0.815738	1		0.981291	7.06569e-05	0.00868765	Up in DCIS Hotair
901	CCNG2	cyclin G2	5474	0.0416829	0.837993	1		0.705892	0.000595591	0.0334367	Up in DCIS Hotair
2246	FGF1	fibroblast growth factor 1	4640	0.0365093	1	1		0.751046	2.26789e-06	0.000612375	Up in DCIS Hotair
1308	COL17A1	collagen type XVII alpha 1 chain	5610	0.0276631	0.790868	1		0.945113	2.83371e-18	1.03104e-14	Up in DCIS Hotair
5266	PI3	peptidase inhibitor 3	554	0.0166766	0.919363	1		0.675482	3.96545e-09	4.96439e-06	Up in DCIS Hotair
10158	PDZK1IP1	PDZK1 interacting protein 1	894	0.0153316	0.886628	1		0.866349	2.85895e-07	0.000115796	Up in DCIS Hotair
26575	RGS17	regulator of G protein signaling 17	1472	0.00957954	1	1		1.88252	7.67425e-05	0.009007	Up in DCIS Hotair
374618	TEX9	testis expressed 9	1414	0.00474276	0.971219	1		0.725713	0.000370646	0.0250204	Up in DCIS Hotair
590	BCHE	butyrylcholinesterase	2447	0	1	1		0.951129	7.50724e-05	0.00891225	Up in DCIS Hotair
3119	HLA-DQB1	major histocompatibility complex, class II, DQ beta 1	1224	0	1	1		0.887419	0.000679138	0.0353011	Up in DCIS Hotair
2042	EPHA3	EPH receptor A3	6674	0	1	1		0.882297	0.00102466	0.043686	Up in DCIS Hotair
1272	CNTN1	contactin 1	3427	0	1	1		0.841568	9.35524e-07	0.000339029	Up in DCIS Hotair
8745	ADAM23	ADAM metallopeptidase domain 23	3056	0	1	1		0.612369	0.000235515	0.0186395	Up in DCIS Hotair
728855	LINC00623	long intergenic non-protein coding RNA 623	1273	-0.0021494	1	1		0.647544	8.44249e-05	0.00958651	Up in DCIS Hotair
6451	SH3BGRL	SH3 domain binding glutamate rich protein like	2062	-0.00274204	0.991162	1		0.791506	0.000604395	0.0334413	Up in DCIS Hotair
5627	PROS1	protein S	3580	-0.0106665	0.928808	1		1.11545	1.11336e-09	1.53321e-06	Up in DCIS Hotair
114908	TMEM123	transmembrane protein 123	3590	-0.0124059	0.946256	1		0.652339	0.000351546	0.0243274	Up in DCIS Hotair
255394	TCP11L2	t-complex 11 like 2	2219	-0.0147711	0.9403	1		0.620851	0.00100681	0.0433274	Up in DCIS Hotair
5328	PLAU	plasminogen activator, urokinase	2691	-0.0212131	0.88389	1		0.605628	0.000577951	0.0330248	Up in DCIS Hotair
728449	NA	NA	1905	-0.0282653	0.856841	1		0.921237	0.000753468	0.0373238	Up in DCIS Hotair
115294	PCMTD1	protein-L-isoaspartate (D-aspartate) O-methyltransferase domain containing 1	4186	-0.0544305	0.797569	1		0.692553	0.00109606	0.0450562	Up in DCIS Hotair
79090	TRAPPC6A	trafficking protein particle complex subunit 6A	795	-0.0593138	0.787627	1		0.60928	8.74915e-05	0.00958651	Up in DCIS Hotair
256691	MAMDC2	MAM domain containing 2	3618	-0.0641142	0.704651	1		0.834844	1.57317e-07	7.47038e-05	Up in DCIS Hotair
93082	NEURL3	neuralized E3 ubiquitin protein ligase 3	1675	-0.0642809	1	1		0.593057	0.00023345	0.0185829	Up in DCIS Hotair
3428	IFI16	interferon gamma inducible protein 16	2734	-0.0750798	0.524215	1		0.603188	1.90077e-06	0.000563577	Up in DCIS Hotair
54933	RHBDL2	rhomboid like 2	1837	-0.0786439	0.596559	1		0.694467	1.11292e-06	0.000366075	Up in DCIS Hotair
94241	TP53INP1	tumor protein p53 inducible nuclear protein 1	5652	-0.0862086	0.622565	1		0.940504	2.65966e-07	0.000114457	Up in DCIS Hotair
124989	EFCAB13	EF-hand calcium binding domain 13	3931	-0.0874097	0.82212	1		0.951156	0.000168701	0.0153851	Up in DCIS Hotair
26869	RNU1-3	RNA, U1 small nuclear 3	164	-0.110514	0.493851	1		0.862023	8.87935e-08	4.70751e-05	Up in DCIS Hotair
6060	RNU1-4	RNA, U1 small nuclear 4	164	-0.110926	0.492565	1		0.862377	8.97584e-08	4.70751e-05	Up in DCIS Hotair
26864	RNVU1-7	RNA, variant U1 small nuclear 7	164	-0.111888	0.490303	1		0.86507	9.08889e-08	4.70751e-05	Up in DCIS Hotair
26863	RNVU1-18	RNA, variant U1 small nuclear 18	164	-0.112549	0.484127	1		0.859241	8.64448e-08	4.70751e-05	Up in DCIS Hotair
26866	RNU1-28P	RNA, U1 small nuclear 28, pseudogene	164	-0.112817	0.484379	1		0.860387	9.09523e-08	4.70751e-05	Up in DCIS Hotair
26871	RNU1-1	RNA, U1 small nuclear 1	164	-0.112933	0.484798	1		0.857688	1.05514e-07	5.18942e-05	Up in DCIS Hotair
100312957	NA	NA	164	-0.113408	0.484145	1		0.865217	8.87828e-08	4.70751e-05	Up in DCIS Hotair
10529	NEBL	nebulette	9927	-0.113928	0.3781	1		0.682821	8.74171e-05	0.00958651	Up in DCIS Hotair
26865	RNU1-27P	RNA, U1 small nuclear 27, pseudogene	164	-0.113962	0.480076	1		0.860529	9.12871e-08	4.70751e-05	Up in DCIS Hotair
26870	RNU1-2	RNA, U1 small nuclear 2	164	-0.114301	0.479915	1		0.86559	8.30295e-08	4.70751e-05	Up in DCIS Hotair
7098	TLR3	toll like receptor 3	3041	-0.12374	0.488115	1		0.606311	0.000545306	0.0318195	Up in DCIS Hotair
23564	DDAH2	dimethylarginine dimethylaminohydrolase 2	1331	-0.128586	0.374468	1		0.59113	0.000574926	0.0329888	Up in DCIS Hotair
148418	SAMD13	sterile alpha motif domain containing 13	1803	-0.13101	0.749783	1		0.971461	0.000292149	0.0211746	Up in DCIS Hotair
1520	CTSS	cathepsin S	4100	-0.131892	0.348497	1		0.721751	1.92347e-06	0.000563577	Up in DCIS Hotair
81553	CYRIA	CYFIP related Rac1 interactor A	4615	-0.134759	0.411522	1		0.677064	0.000787121	0.0380448	Up in DCIS Hotair
1102	RCBTB2	RCC1 and BTB domain containing protein 2	3175	-0.143937	0.432734	1		0.6536	0.000597628	0.0334367	Up in DCIS Hotair
64080	RBKS	ribokinase	1196	-0.151367	0.620439	1		1.15536	0.000252697	0.0192868	Up in DCIS Hotair
10346	TRIM22	tripartite motif containing 22	2989	-0.15162	0.147878	1		1.24282	1.04072e-14	2.86636e-11	Up in DCIS Hotair
204962	SLC44A5	solute carrier family 44 member 5	4224	-0.1526	0.261449	1		0.646869	2.10163e-06	0.000590643	Up in DCIS Hotair
219285	SAMD9L	sterile alpha motif domain containing 9 like	7133	-0.165788	0.197236	1		0.738815	4.79639e-06	0.00108459	Up in DCIS Hotair
1767	DNAH5	dynein axonemal heavy chain 5	15573	-0.168192	0.48008	1		0.944165	0.00122301	0.0479832	Up in DCIS Hotair
56649	TMPRSS4	transmembrane serine protease 4	3535	-0.172092	0.247021	1		0.750356	9.88897e-06	0.00203255	Up in DCIS Hotair
93273	LEMD1	LEM domain containing 1	779	-0.184804	0.349945	1		0.624474	0.000145943	0.0137656	Up in DCIS Hotair
6335	SCN9A	sodium voltage-gated channel alpha subunit 9	9762	-0.223191	0.789519	1		1.19154	0.000365729	0.0248377	Up in DCIS Hotair
6947	TCN1	transcobalamin 1	1567	-0.224587	0.0390911	0.809996		0.772224	2.44543e-13	5.61268e-10	Up in DCIS Hotair
221393	ADGRF4	adhesion G protein-coupled receptor F4	3162	-0.226979	0.0612926	0.91646		0.743512	4.80429e-06	0.00108459	Up in DCIS Hotair
4192	MDK	midkine	1202	-0.236033	0.266289	1		1.14511	0.000979985	0.0429361	Up in DCIS Hotair
84532	ACSS1	acyl-CoA synthetase short chain family member 1	4473	-0.239915	1	1		0.923059	0.00047087	0.0284395	Up in DCIS Hotair
79983	POF1B	POF1B actin binding protein	3948	-0.277382	0.018031	0.57483		1.09699	3.32223e-05	0.00525867	Up in DCIS Hotair
26769	SNORD81	small nucleolar RNA, C/D box 81	43	-0.291475	0.658674	1		1.25699	0.000472631	0.0284395	Up in DCIS Hotair
149473	CCDC24	coiled-coil domain containing 24	1463	-0.298132	0.135137	1		0.616701	0.00020078	0.0172809	Up in DCIS Hotair
26821	SNORA74A	small nucleolar RNA, H/ACA box 74A	200	-0.339176	0.463542	1		0.899457	0.00105816	0.0444265	Up in DCIS Hotair
8424	BBOX1	gamma-butyrobetaine hydroxylase 1	1886	-0.346375	0.149331	1		0.66262	2.35037e-05	0.00399591	Up in DCIS Hotair
1949	EFNB3	ephrin B3	3219	-0.393026	0.464467	1		1.18305	0.00047499	0.0284395	Up in DCIS Hotair
2752	GLUL	glutamate-ammonia ligase	4950	-0.416724	9.44148e-05	0.0183125		0.620066	1.02715e-08	1.04397e-05	Up in DCIS Hotair
11005	SPINK5	serine peptidase inhibitor Kazal type 5	3832	-0.4232	0.0340316	0.775822		0.830204	0.000848147	0.0393643	Up in DCIS Hotair
8743	TNFSF10	TNF superfamily member 10	3064	-0.48406	0.000513714	0.0557036		0.880848	1.08651e-10	2.13747e-07	Up in DCIS Hotair
25849	PARM1	prostate androgen-regulated mucin-like protein 1	5054	-1.28325	0.627183	1		0.672	0.000666599	0.0352393	Up in DCIS Hotair
84873	ADGRG7	adhesion G protein-coupled receptor G7	3140	-2.12419	1	1		1.54536	1.13533e-06	0.000366075	Up in DCIS Hotair
827	CAPN6	calpain 6	3595	-3.85106	0.251611	1		0.807571	0.000834115	0.0392034	Up in DCIS Hotair
4250	SCGB2A2	secretoglobin family 2A member 2	502	2.5698	1	1		-1.74935	2.99482e-18	1.03104e-14	Down in DCIS Hotair
9507	ADAMTS4	ADAM metallopeptidase with thrombospondin type 1 motif 4	4332	0.575478	0.0784781	0.996372		-1.0167	0.00125316	0.0485176	Down in DCIS Hotair
2260	FGFR1	fibroblast growth factor receptor 1	6303	0.465214	0.000356793	0.0434814		-0.665141	4.53422e-08	3.46893e-05	Down in DCIS Hotair
4549	RNR1	s-rRNA	954	0.462846	0.0416723	0.831694		-0.759667	0.000760888	0.0375562	Down in DCIS Hotair
3162	HMOX1	heme oxygenase 1	1590	0.453381	0.0104077	0.442609		-0.714187	0.000373615	0.0250978	Down in DCIS Hotair
8061	FOSL1	FOS like 1, AP-1 transcription factor subunit	1668	0.379394	0.0450816	0.849273		-0.623752	0.00103846	0.0441376	Down in DCIS Hotair
50861	STMN3	stathmin 3	2255	0.304567	0.290256	1		-0.59118	0.000679312	0.0353011	Down in DCIS Hotair
724033	MIR663A	microRNA 663a	93	0.275233	0.321507	1		-0.80391	0.000447127	0.0279756	Down in DCIS Hotair
3241	HPCAL1	hippocalcin like 1	2168	0.236227	0.0862708	1		-0.662156	1.87816e-06	0.000563577	Down in DCIS Hotair
8877	SPHK1	sphingosine kinase 1	2469	0.195778	0.242441	1		-0.633834	0.000180221	0.0160118	Down in DCIS Hotair
1734	DIO2	iodothyronine deiodinase 2	6803	0.171892	0.222655	1		-1.01068	4.54393e-05	0.00638514	Down in DCIS Hotair
3892	KRT86	keratin 86	2091	0.157914	0.340791	1		-0.910836	2.74546e-07	0.000114569	Down in DCIS Hotair
4297	KMT2A	lysine methyltransferase 2A	14982	0.0683018	0.674037	1		-0.610609	5.25004e-05	0.00701925	Down in DCIS Hotair
408	ARRB1	arrestin beta 1	2204	0.0508569	0.895901	1		-0.603761	4.06919e-06	0.000966153	Down in DCIS Hotair
644945	KRT16P3	keratin 16 pseudogene 3	1956	0.0386762	0.856726	1		-1.04631	6.68743e-06	0.00146179	Down in DCIS Hotair
729975	LINC01530	long intergenic non-protein coding RNA 1530	1701	0.0328018	0.968469	1		-1.33079	0.00047117	0.0284395	Down in DCIS Hotair
7057	THBS1	thrombospondin 1	5790	-0.00827882	0.965229	1		-0.668136	0.000414853	0.026696	Down in DCIS Hotair
23352	UBR4	ubiquitin protein ligase E3 component n-recognin 4	15882	-0.0103402	0.958803	1		-0.659389	0.000821283	0.0388656	Down in DCIS Hotair
162979	ZNF296	zinc finger protein 296	1586	-0.0160652	1	1		-0.875845	0.0010504	0.0444265	Down in DCIS Hotair
5451	POU2F1	POU class 2 homeobox 1	2689	-0.0541606	0.791806	1		-0.625613	8.77133e-05	0.00958651	Down in DCIS Hotair
10075	HUWE1	HECT, UBA and WWE domain containing E3 ubiquitin protein ligase 1	14734	-0.0562354	0.741272	1		-0.672388	8.29989e-05	0.00958651	Down in DCIS Hotair
337873	H2BC20P	H2B clustered histone 20, pseudogene	582	-0.0693171	0.826438	1		-0.839496	3.47344e-05	0.00534924	Down in DCIS Hotair
7425	VGF	VGF nerve growth factor inducible	2553	-0.080215	1	1		-0.733205	0.000733559	0.0369318	Down in DCIS Hotair
23223	RRP12	ribosomal RNA processing 12 homolog	4426	-0.104227	0.442407	1		-0.59674	8.10372e-06	0.00169815	Down in DCIS Hotair
100506693	NA	NA	2645	-0.106349	0.668172	1		-0.631915	0.00021584	0.01793	Down in DCIS Hotair
29015	SLC43A3	solute carrier family 43 member 3	2822	-0.115697	0.386285	1		-0.627851	1.99079e-06	0.000571149	Down in DCIS Hotair
51200	CPA4	carboxypeptidase A4	2817	-0.129284	0.377451	1		-0.666845	1.06433e-06	0.000366075	Down in DCIS Hotair
618	BCYRN1	brain cytoplasmic RNA 1	200	-0.131241	0.544511	1		-0.64383	0.000994432	0.0433274	Down in DCIS Hotair
3018	H2BC3	H2B clustered histone 3	431	-0.145043	0.394701	1		-0.597229	0.000380669	0.0254476	Down in DCIS Hotair
57016	AKR1B10	aldo-keto reductase family 1 member B10	1596	-0.161071	0.506017	1		-0.843215	0.000218738	0.01793	Down in DCIS Hotair
1244	ABCC2	ATP binding cassette subfamily C member 2	5051	-0.200914	0.120874	1		-0.643723	0.000216681	0.01793	Down in DCIS Hotair
23195	MDN1	midasin AAA ATPase 1	17400	-0.201406	0.291953	1		-0.693531	0.000280411	0.02065	Down in DCIS Hotair
8925	HERC1	HECT and RLD domain containing E3 ubiquitin protein ligase family member 1	15197	-0.255217	0.147439	1		-0.592499	0.000650719	0.0347327	Down in DCIS Hotair
3824	KLRD1	killer cell lectin like receptor D1	3355	-0.271594	0.42999	1		-0.826161	0.000707143	0.036201	Down in DCIS Hotair
5655	KLK10	kallikrein related peptidase 10	3286	-0.281874	0.423491	1		-0.6207	0.000604668	0.0334413	Down in DCIS Hotair
83872	HMCN1	hemicentin 1	18212	-0.746538	0.36604	1		-0.644432	2.91411e-08	2.50814e-05	Down in DCIS Hotair
7433	VIPR1	vasoactive intestinal peptide receptor 1	2790	-0.937051	0.00471129	0.271461		-0.611985	0.000562619	0.0325539	Down in DCIS Hotair
1482	NKX2-5	NK2 homeobox 5	1961	-0.982776	0.397001	1		-0.597626	0.0011125	0.0454605	Down in DCIS Hotair

## Sheet: MCF10 FEA GOs Innate
Pathway Name	Pathway Id	Source Name	Organism	Pathway uploaded gene count	Genes in InnateDB for this entity	Pathway p-value	Gene Symbols
extracellular space	GO:0005615	cellular component	9606	18	1144	3.20937e-09	ABI3BP; ANGPTL4; AXL; CLU; COL1A1; COL1A2; CSF3; ENO2; ENPP2; FGFBP1; IGFBP4; IL1B; KRT83; LOXL2; SERPINA1; VCAN; VLDLR; WISP2;
platelet activation	GO:0030168	biological process	9606	7	205	2.60324e-06	AXL; CLU; COL1A1; COL1A2; GNG2; ITGB3; SERPINA1;
extracellular matrix	GO:0031012	cellular component	9606	7	236	6.58302e-06	ABI3BP; ADAMTS15; CLU; COL1A1; COL1A2; POSTN; VCAN;
collagen type I	GO:0005584	cellular component	9606	2	2	8.87524e-06	COL1A1; COL1A2;
proteinaceous extracellular matrix	GO:0005578	cellular component	9606	6	243	8.74059e-05	ADAMTS15; ANGPTL4; COL1A1; POSTN; SERPINA1; VCAN;
cytokine-mediated signaling pathway	GO:0019221	biological process	9606	6	249	9.9942e-05	CSF3; EIF4E3; IFIT1; IL1B; ISG15; OAS2;
cell-cell adherens junction	GO:0005913	cellular component	9606	3	34	0.000144173	CDH2; FAT2; NDRG1;
negative regulation of viral genome replication	GO:0045071	biological process	9606	3	36	0.000171293	BST2; IFIT1; ISG15;
collagen fibril organization	GO:0030199	biological process	9606	3	41	0.000253031	COL1A1; COL1A2; LOXL2;
skin morphogenesis	GO:0043589	biological process	9606	2	9	0.000315212	COL1A1; COL1A2;
extracellular matrix organization	GO:0030198	biological process	9606	6	312	0.000338673	ABI3BP; COL1A1; COL1A2; ITGB3; POSTN; VCAN;
leukocyte migration	GO:0050900	biological process	9606	4	116	0.000408785	COL1A1; COL1A2; IL1B; ITGB3;
glycoprotein binding	GO:0001948	molecular function	9606	3	49	0.000429935	SERPINA1; VIM; VLDLR;
cell adhesion	GO:0007155	biological process	9606	7	462	0.000449202	CDH2; ITGB3; LOXL2; POSTN; SRPX; VCAN; WISP2;
extracellular region	GO:0005576	cellular component	9606	13	1525	0.000479273	ANGPTL4; CLU; COL1A1; COL1A2; CSF3; FGFBP1; GLIPR2; IGFBP4; IL1B; ISG15; SERPINA1; VCAN; WISP2;
platelet-derived growth factor binding	GO:0048407	molecular function	9606	2	11	0.000479716	COL1A1; COL1A2;
protein heterotrimerization	GO:0070208	biological process	9606	2	11	0.000479716	COL1A1; COL1A2;
response to virus	GO:0009615	biological process	9606	4	140	0.000829695	BST2; CLU; IFIT1; OAS2;
type I interferon signaling pathway	GO:0060337	biological process	9606	3	63	0.000899498	IFIT1; ISG15; OAS2;
defense response to virus	GO:0051607	biological process	9606	4	146	0.000970076	BST2; IFIT1; ISG15; OAS2;
protein phosphatase binding	GO:0019903	molecular function	9606	3	66	0.00102993	CDH2; PPP1R16B; PPP1R3C;
positive regulation of vascular endothelial growth factor receptor signaling pathway	GO:0030949	biological process	9606	2	16	0.00103659	IL1B; ITGB3;
skeletal system development	GO:0001501	biological process	9606	4	152	0.00112641	COL1A1; COL1A2; IGFBP4; POSTN;
smooth muscle contraction	GO:0006939	biological process	9606	2	18	0.00131657	HTR7; MYLK;
response to hypoxia	GO:0001666	biological process	9606	4	160	0.00136131	ANGPTL4; CA9; EGLN3; LOXL2;
collagen catabolic process	GO:0030574	biological process	9606	3	74	0.00143443	COL1A1; COL1A2; MRC2;
cell surface	GO:0009986	cellular component	9606	6	432	0.00183506	AXL; BST2; FGFBP1; ITGB3; PPFIA4; SRPX;
extracellular vesicular exosome	GO:0070062	cellular component	9606	16	2456	0.00184644	AXL; BST2; CDH2; CLU; COL1A2; ENO2; FAT2; GLIPR2; GNG2; ITGB3; MAN1A1; MYLK; NDRG1; SERPINA1; VIM; WISP2;
platelet degranulation	GO:0002576	biological process	9606	3	81	0.00186014	CLU; ITGB3; SERPINA1;
insulin-like growth factor binding	GO:0005520	molecular function	9606	2	23	0.00215618	IGFBP4; WISP2;
glycosaminoglycan binding	GO:0005539	molecular function	9606	2	24	0.00234767	ABI3BP; VCAN;
positive regulation of epithelial to mesenchymal transition	GO:0010718	biological process	9606	2	26	0.00275383	COL1A1; GLIPR2;
regulation of transcription from RNA polymerase II promoter in response to hypoxia	GO:0061418	biological process	9606	2	26	0.00275383	CA9; EGLN3;
L-lysine catabolic process	GO:0019477	biological process	9606	1	1	0.00300554	AASS;
alkylglycerophosphoethanolamine phosphodiesterase activity	GO:0047391	molecular function	9606	1	1	0.00300554	ENPP2;
cellular response to fluoride	GO:1902618	biological process	9606	1	1	0.00300554	COL1A1;
cellular response to type I interferon	GO:0071357	biological process	9606	1	1	0.00300554	IFIT1;
chromaffin granule	GO:0042583	cellular component	9606	1	1	0.00300554	CLU;
granulocyte colony-stimulating factor receptor binding	GO:0005130	molecular function	9606	1	1	0.00300554	CSF3;
microglial cell proliferation	GO:0061518	biological process	9606	1	1	0.00300554	CLU;
negative regulation of adiponectin secretion	GO:0070164	biological process	9606	1	1	0.00300554	IL1B;
negative regulation of plasmacytoid dendritic cell cytokine production	GO:0002737	biological process	9606	1	1	0.00300554	BST2;
positive regulation of cell adhesion molecule production	GO:0060355	biological process	9606	1	1	0.00300554	IL1B;
positive regulation of myosin light chain kinase activity	GO:0035505	biological process	9606	1	1	0.00300554	IL1B;
positive regulation of spindle checkpoint	GO:0090232	biological process	9606	1	1	0.00300554	NDRG1;
positive regulation of tau-protein kinase activity	GO:1902949	biological process	9606	1	1	0.00300554	CLU;
protein myristoylation	GO:0018377	biological process	9606	1	1	0.00300554	OAS2;
regulation of neuronal signal transduction	GO:1902847	biological process	9606	1	1	0.00300554	CLU;
saccharopine dehydrogenase (NAD+, L-glutamate-forming) activity	GO:0047131	molecular function	9606	1	1	0.00300554	AASS;
saccharopine dehydrogenase (NADP+, L-lysine-forming) activity	GO:0047130	molecular function	9606	1	1	0.00300554	AASS;
smooth muscle adaptation	GO:0014805	biological process	9606	1	1	0.00300554	IL1B;
tonic smooth muscle contraction	GO:0014820	biological process	9606	1	1	0.00300554	MYLK;
cellular response to hypoxia	GO:0071456	biological process	9606	3	97	0.00310731	CA9; EGLN3; NDRG1;
blood coagulation	GO:0007596	biological process	9606	6	483	0.00319974	CLU; COL1A1; COL1A2; GNG2; ITGB3; SERPINA1;
receptor-mediated endocytosis	GO:0006898	biological process	9606	3	99	0.00329164	ENPP2; LOXL2; VLDLR;
osteoblast differentiation	GO:0001649	biological process	9606	3	100	0.00338627	COL1A1; MRC2; VCAN;
odontogenesis	GO:0042476	biological process	9606	2	31	0.00390235	COL1A2; GAS1;
protein kinase B signaling	GO:0043491	biological process	9606	2	32	0.00415451	AXL; IL1B;
positive regulation of nitric oxide biosynthetic process	GO:0045429	biological process	9606	2	35	0.00495506	CLU; IL1B;
negative regulation of extrinsic apoptotic signaling pathway in absence of ligand	GO:2001240	biological process	9606	2	36	0.00523646	GAS1; IL1B;
calcium ion binding	GO:0005509	molecular function	9606	7	718	0.0055274	CDH2; ENPP2; FAT2; MAN1A1; MYL9; VCAN; VLDLR;
negative regulation of cell growth	GO:0030308	biological process	9606	3	120	0.00563778	BST2; FHL1; GAS1;
glucose metabolic process	GO:0006006	biological process	9606	3	121	0.00576892	ENO2; PFKFB3; PPP1R3C;
17-alpha,20-alpha-dihydroxypregn-4-en-3-one dehydrogenase activity	GO:0047006	molecular function	9606	1	2	0.0060022	HSD17B2;
aorta smooth muscle tissue morphogenesis	GO:0060414	biological process	9606	1	2	0.0060022	MYLK;
cellular response to vitamin E	GO:0071306	biological process	9606	1	2	0.0060022	COL1A1;
glycoprotein transporter activity	GO:0034437	molecular function	9606	1	2	0.0060022	VLDLR;
negative regulation of intracellular transport of viral material	GO:1901253	biological process	9606	1	2	0.0060022	BST2;
negative regulation of lipoprotein metabolic process	GO:0050748	biological process	9606	1	2	0.0060022	ITGB3;
positive regulation of neurofibrillary tangle assembly	GO:1902998	biological process	9606	1	2	0.0060022	CLU;
protein deamination	GO:0018277	biological process	9606	1	2	0.0060022	LOXL2;
protein tag	GO:0031386	molecular function	9606	1	2	0.0060022	ISG15;
reelin receptor activity	GO:0038025	molecular function	9606	1	2	0.0060022	VLDLR;
regulation of beta-amyloid clearance	GO:1900221	biological process	9606	1	2	0.0060022	CLU;
response to fluoride	GO:1902617	biological process	9606	1	2	0.0060022	COL1A1;
tooth eruption	GO:0044691	biological process	9606	1	2	0.0060022	COL1A1;
tooth mineralization	GO:0034505	biological process	9606	1	2	0.0060022	COL1A1;
very-low-density lipoprotein particle binding	GO:0034189	molecular function	9606	1	2	0.0060022	VLDLR;
cell-cell signaling	GO:0007267	biological process	9606	4	244	0.00619365	BST2; FGFBP1; IL1B; WISP2;
embryonic skeletal system development	GO:0048706	biological process	9606	2	41	0.00675055	COL1A1; GAS1;
cellular response to amino acid stimulus	GO:0071230	biological process	9606	2	43	0.00740536	COL1A1; COL1A2;
endoplasmic reticulum	GO:0005783	cellular component	9606	7	760	0.00747925	CLU; COL1A1; MAN1A1; MSRB3; OAS2; SERPINA1; SRPX;
innate immune response	GO:0045087	biological process	9606	10	1384	0.00765145	AXL; BST2; CLU; IFIT1; IL1B; ISG15; ITGB3; OAS2; POSTN; VLDLR;
glycolytic process	GO:0006096	biological process	9606	2	45	0.00808773	ENO2; PFKFB3;
scavenger receptor activity	GO:0005044	molecular function	9606	2	45	0.00808773	ENPP2; LOXL2;
heparin binding	GO:0008201	molecular function	9606	3	137	0.00811924	ABI3BP; FGFBP1; POSTN;
2'-5'-oligoadenylate synthetase activity	GO:0001730	molecular function	9606	1	3	0.00899001	OAS2;
L-lysine catabolic process to acetyl-CoA via saccharopine	GO:0033512	biological process	9606	1	3	0.00899001	AASS;
alphav-beta3 integrin-vitronectin complex	GO:0071062	cellular component	9606	1	3	0.00899001	ITGB3;
forebrain cell migration	GO:0021885	biological process	9606	1	3	0.00899001	AXL;
glycoprotein transport	GO:0034436	biological process	9606	1	3	0.00899001	VLDLR;
intermediate filament-based process	GO:0045103	biological process	9606	1	3	0.00899001	VIM;
monocyte aggregation	GO:0070487	biological process	9606	1	3	0.00899001	IL1B;
myosin light chain kinase activity	GO:0004687	molecular function	9606	1	3	0.00899001	MYLK;
negative regulation of G2/M transition of mitotic cell cycle	GO:0010972	biological process	9606	1	3	0.00899001	FHL1;
negative regulation of cell proliferation involved in contact inhibition	GO:0060244	biological process	9606	1	3	0.00899001	SRPX;
negative regulation of dendritic cell apoptotic process	GO:2000669	biological process	9606	1	3	0.00899001	AXL;
negative regulation of glucose transport	GO:0010829	biological process	9606	1	3	0.00899001	IL1B;
negative regulation of helicase activity	GO:0051097	biological process	9606	1	3	0.00899001	IFIT1;
negative regulation of low-density lipoprotein particle receptor biosynthetic process	GO:0045715	biological process	9606	1	3	0.00899001	ITGB3;
negative regulation of lymphocyte activation	GO:0051250	biological process	9606	1	3	0.00899001	AXL;
nucleotide diphosphatase activity	GO:0004551	molecular function	9606	1	3	0.00899001	ENPP2;
phosphatidylcholine catabolic process	GO:0034638	biological process	9606	1	3	0.00899001	ENPP2;
positive regulation of T cell mediated immunity	GO:0002711	biological process	9606	1	3	0.00899001	IL1B;
positive regulation of calcidiol 1-monooxygenase activity	GO:0060559	biological process	9606	1	3	0.00899001	IL1B;
positive regulation of monocyte chemotactic protein-1 production	GO:0071639	biological process	9606	1	3	0.00899001	IL1B;
protein hydroxylation	GO:0018126	biological process	9606	1	3	0.00899001	EGLN3;
protein import	GO:0017038	biological process	9606	1	3	0.00899001	CLU;
reelin-mediated signaling pathway	GO:0038026	biological process	9606	1	3	0.00899001	VLDLR;
regulation of interferon-gamma production	GO:0032649	biological process	9606	1	3	0.00899001	ISG15;
response to misfolded protein	GO:0051788	biological process	9606	1	3	0.00899001	CLU;
sequestering of triglyceride	GO:0030730	biological process	9606	1	3	0.00899001	IL1B;
tube development	GO:0035295	biological process	9606	1	3	0.00899001	ITGB3;
very-low-density lipoprotein particle clearance	GO:0034447	biological process	9606	1	3	0.00899001	VLDLR;
platelet alpha granule lumen	GO:0031093	cellular component	9606	2	48	0.00916224	CLU; SERPINA1;
cytosol	GO:0005829	cellular component	9606	15	2642	0.00971036	CLU; EGLN3; EIF4E3; ENO2; FHL1; IFIT1; IL1B; ISG15; MYL9; MYLK; NDRG1; OAS2; PFKFB3; PPP1R3C; VIM;
stress fiber	GO:0001725	cellular component	9606	2	52	0.0106883	MYL9; MYLK;
double-stranded RNA binding	GO:0003725	molecular function	9606	2	53	0.0110861	OAS2; VIM;
extracellular matrix structural constituent	GO:0005201	molecular function	9606	2	53	0.0110861	COL1A1; COL1A2;
Bergmann glial cell differentiation	GO:0060020	biological process	9606	1	4	0.011969	VIM;
central nervous system myelin maintenance	GO:0032286	biological process	9606	1	4	0.011969	CLU;
eye morphogenesis	GO:0048592	biological process	9606	1	4	0.011969	GAS1;
fever generation	GO:0001660	biological process	9606	1	4	0.011969	IL1B;
negative regulation of lipid transport	GO:0032369	biological process	9606	1	4	0.011969	ITGB3;
negative regulation of protein homooligomerization	GO:0032463	biological process	9606	1	4	0.011969	CLU;
neurofibrillary tangle	GO:0097418	cellular component	9606	1	4	0.011969	CLU;
oligosaccharide binding	GO:0070492	molecular function	9606	1	4	0.011969	LOXL2;
peptide-methionine (R)-S-oxide reductase activity	GO:0033743	molecular function	9606	1	4	0.011969	MSRB3;
phagolysosome assembly	GO:0001845	biological process	9606	1	4	0.011969	SRPX;
phosphopyruvate hydratase activity	GO:0004634	molecular function	9606	1	4	0.011969	ENO2;
phosphopyruvate hydratase complex	GO:0000015	cellular component	9606	1	4	0.011969	ENO2;
protein-lysine 6-oxidase activity	GO:0004720	molecular function	9606	1	4	0.011969	LOXL2;
response to type I interferon	GO:0034340	biological process	9606	1	4	0.011969	ISG15;
very-low-density lipoprotein particle receptor activity	GO:0030229	molecular function	9606	1	4	0.011969	VLDLR;
blood vessel development	GO:0001568	biological process	9606	2	61	0.0144989	COL1A1; COL1A2;
collagen binding	GO:0005518	molecular function	9606	2	61	0.0144989	ABI3BP; MRC2;
6-phosphofructo-2-kinase activity	GO:0003873	molecular function	9606	1	5	0.0149392	PFKFB3;
bleb assembly	GO:0032060	biological process	9606	1	5	0.0149392	MYLK;
cerebellum morphogenesis	GO:0021587	biological process	9606	1	5	0.0149392	GAS1;
fructose 2,6-bisphosphate metabolic process	GO:0006003	biological process	9606	1	5	0.0149392	PFKFB3;
fructose-2,6-bisphosphate 2-phosphatase activity	GO:0004331	molecular function	9606	1	5	0.0149392	PFKFB3;
interleukin-1 beta production	GO:0032611	biological process	9606	1	5	0.0149392	IL1B;
intracellular transport of viral protein in host cell	GO:0019060	biological process	9606	1	5	0.0149392	IFIT1;
modification-dependent protein catabolic process	GO:0019941	biological process	9606	1	5	0.0149392	ISG15;
myosin heavy chain binding	GO:0032036	molecular function	9606	1	5	0.0149392	AXL;
negative regulation of beta-amyloid formation	GO:1902430	biological process	9606	1	5	0.0149392	CLU;
negative regulation of defense response to virus by host	GO:0050689	biological process	9606	1	5	0.0149392	IFIT1;
negative regulation of lipid metabolic process	GO:0045833	biological process	9606	1	5	0.0149392	IL1B;
negative regulation of lipoprotein lipase activity	GO:0051005	biological process	9606	1	5	0.0149392	ANGPTL4;
peptidyl-proline 4-dioxygenase activity	GO:0031545	molecular function	9606	1	5	0.0149392	EGLN3;
phosphodiesterase I activity	GO:0004528	molecular function	9606	1	5	0.0149392	ENPP2;
positive regulation of beta-amyloid formation	GO:1902004	biological process	9606	1	5	0.0149392	CLU;
positive regulation of fever generation	GO:0031622	biological process	9606	1	5	0.0149392	IL1B;
positive regulation of histone phosphorylation	GO:0033129	biological process	9606	1	5	0.0149392	IL1B;
positive regulation of lipid catabolic process	GO:0050996	biological process	9606	1	5	0.0149392	IL1B;
protein repair	GO:0030091	biological process	9606	1	5	0.0149392	MSRB3;
regulation of ER to Golgi vesicle-mediated transport	GO:0060628	biological process	9606	1	5	0.0149392	GAS1;
smooth muscle cell migration	GO:0014909	biological process	9606	1	5	0.0149392	ITGB3;
ventral spinal cord development	GO:0021517	biological process	9606	1	5	0.0149392	VLDLR;
regulation of cell migration	GO:0030334	biological process	9606	2	65	0.0163541	ENPP2; ITGB3;
cellular response to mechanical stimulus	GO:0071260	biological process	9606	2	66	0.0168329	COL1A1; IL1B;
regulation of cell growth	GO:0001558	biological process	9606	2	67	0.0173178	IGFBP4; WISP2;
ISG15-protein conjugation	GO:0032020	biological process	9606	1	6	0.0179006	ISG15;
cellular response to catecholamine stimulus	GO:0071870	biological process	9606	1	6	0.0179006	GNG2;
collagen biosynthetic process	GO:0032964	biological process	9606	1	6	0.0179006	COL1A1;
epithelial cell migration	GO:0010631	biological process	9606	1	6	0.0179006	FAT2;
histone modification	GO:0016570	biological process	9606	1	6	0.0179006	LOXL2;
hyaluronan biosynthetic process	GO:0030213	biological process	9606	1	6	0.0179006	IL1B;
intramembranous ossification	GO:0001957	biological process	9606	1	6	0.0179006	COL1A1;
mast cell activation	GO:0045576	biological process	9606	1	6	0.0179006	NDRG1;
peptidyl-proline hydroxylation to 4-hydroxy-L-proline	GO:0018401	biological process	9606	1	6	0.0179006	EGLN3;
platelet alpha granule membrane	GO:0031092	cellular component	9606	1	6	0.0179006	ITGB3;
positive regulation of fibroblast growth factor receptor signaling pathway	GO:0045743	biological process	9606	1	6	0.0179006	FGFBP1;
positive regulation of granulocyte macrophage colony-stimulating factor production	GO:0032725	biological process	9606	1	6	0.0179006	IL1B;
regulation of membrane depolarization	GO:0003254	biological process	9606	1	6	0.0179006	FHL1;
response to interferon-beta	GO:0035456	biological process	9606	1	6	0.0179006	BST2;
testosterone dehydrogenase (NAD+) activity	GO:0047035	molecular function	9606	1	6	0.0179006	HSD17B2;
vascular endothelial growth factor receptor 2 binding	GO:0043184	molecular function	9606	1	6	0.0179006	ITGB3;
identical protein binding	GO:0042802	molecular function	9606	5	516	0.019187	COL1A1; COL1A2; ITGB3; SERPINA1; VIM;
signal transduction	GO:0007165	biological process	9606	9	1368	0.0200647	AXL; BST2; FGFBP1; IGFBP4; IL1B; MAPRE2; PPP1R16B; VLDLR; WISP2;
apical dendrite	GO:0097440	cellular component	9606	1	7	0.0208533	CLU;
cell-substrate junction assembly	GO:0007044	biological process	9606	1	7	0.0208533	ITGB3;
cellular hypotonic response	GO:0071476	biological process	9606	1	7	0.0208533	MYLK;
ectopic germ cell programmed cell death	GO:0035234	biological process	9606	1	7	0.0208533	IL1B;
mannosidase activity	GO:0015923	molecular function	9606	1	7	0.0208533	MAN1A1;
negative regulation of protein processing	GO:0010955	biological process	9606	1	7	0.0208533	GAS1;
oxidoreductase activity, acting on the CH-NH2 group of donors, oxygen as acceptor	GO:0016641	molecular function	9606	1	7	0.0208533	LOXL2;
peripheral nervous system myelin maintenance	GO:0032287	biological process	9606	1	7	0.0208533	NDRG1;
positive regulation of cytokine-mediated signaling pathway	GO:0001961	biological process	9606	1	7	0.0208533	AXL;
positive regulation of interleukin-6 biosynthetic process	GO:0045410	biological process	9606	1	7	0.0208533	IL1B;
regulation of neuron death	GO:1901214	biological process	9606	1	7	0.0208533	CLU;
regulation of potassium ion transmembrane transporter activity	GO:1901016	biological process	9606	1	7	0.0208533	FHL1;
secretion	GO:0046903	biological process	9606	1	7	0.0208533	CA9;
type B pancreatic cell proliferation	GO:0044342	biological process	9606	1	7	0.0208533	IGFBP4;
positive regulation of MAPK cascade	GO:0043410	biological process	9606	2	75	0.0214061	CDH2; IGFBP4;
positive regulation of protein kinase B signaling	GO:0051897	biological process	9606	2	75	0.0214061	AXL; CSF3;
collagen trimer	GO:0005581	cellular component	9606	2	77	0.022485	COL1A1; COL1A2;
positive regulation of peptidyl-tyrosine phosphorylation	GO:0050731	biological process	9606	2	79	0.0235861	CSF3; ITGB3;
alpha-catenin binding	GO:0045294	molecular function	9606	1	8	0.0237972	CDH2;
bone trabecula formation	GO:0060346	biological process	9606	1	8	0.0237972	COL1A1;
cartilage development involved in endochondral bone morphogenesis	GO:0060351	biological process	9606	1	8	0.0237972	COL1A1;
catenin complex	GO:0016342	cellular component	9606	1	8	0.0237972	CDH2;
cellular response to interferon-alpha	GO:0035457	biological process	9606	1	8	0.0237972	AXL;
erythrocyte homeostasis	GO:0034101	biological process	9606	1	8	0.0237972	AXL;
lysine catabolic process	GO:0006554	biological process	9606	1	8	0.0237972	AASS;
mannosyl-oligosaccharide 1,2-alpha-mannosidase activity	GO:0004571	molecular function	9606	1	8	0.0237972	MAN1A1;
myosin II complex	GO:0016460	cellular component	9606	1	8	0.0237972	MYL9;
negative regulation of lipid storage	GO:0010888	biological process	9606	1	8	0.0237972	ITGB3;
outer ear morphogenesis	GO:0042473	biological process	9606	1	8	0.0237972	GAS1;
positive regulation of neuron death	GO:1901216	biological process	9606	1	8	0.0237972	CLU;
positive regulation of prostaglandin secretion	GO:0032308	biological process	9606	1	8	0.0237972	IL1B;
regulation of Notch signaling pathway	GO:0008593	biological process	9606	1	8	0.0237972	POSTN;
regulation of filopodium assembly	GO:0051489	biological process	9606	1	8	0.0237972	PPP1R16B;
response to corticosteroid	GO:0031960	biological process	9606	1	8	0.0237972	COL1A1;
immune response	GO:0006955	biological process	9606	4	367	0.0243901	CSF3; ENPP2; IL1B; OAS2;
cell proliferation	GO:0008283	biological process	9606	4	370	0.0250359	BST2; GNG2; IGFBP4; MAPRE2;
G-protein beta-subunit binding	GO:0031681	molecular function	9606	1	9	0.0267325	GNG2;
angiogenesis involved in wound healing	GO:0060055	biological process	9606	1	9	0.0267325	ITGB3;
cellular response to exogenous dsRNA	GO:0071360	biological process	9606	1	9	0.0267325	IFIT1;
cellular response to prostaglandin E stimulus	GO:0071380	biological process	9606	1	9	0.0267325	GNG2;
enzyme linked receptor protein signaling pathway	GO:0007167	biological process	9606	1	9	0.0267325	AXL;
estradiol 17-beta-dehydrogenase activity	GO:0004303	molecular function	9606	1	9	0.0267325	HSD17B2;
granulocyte differentiation	GO:0030851	biological process	9606	1	9	0.0267325	CSF3;
positive regulation of chemokine biosynthetic process	GO:0045080	biological process	9606	1	9	0.0267325	IL1B;
positive regulation of dendrite development	GO:1900006	biological process	9606	1	9	0.0267325	VLDLR;
positive regulation of heterotypic cell-cell adhesion	GO:0034116	biological process	9606	1	9	0.0267325	IL1B;
positive regulation of natural killer cell differentiation	GO:0032825	biological process	9606	1	9	0.0267325	AXL;
programmed cell death	GO:0012501	biological process	9606	1	9	0.0267325	GAS1;
regulation of bone resorption	GO:0045124	biological process	9606	1	9	0.0267325	ITGB3;
response to carbohydrate	GO:0009743	biological process	9606	1	9	0.0267325	IL1B;
response to interferon-alpha	GO:0035455	biological process	9606	1	9	0.0267325	BST2;
secretory granule	GO:0030141	cellular component	9606	2	85	0.0270192	COL1A1; IL1B;
cellular response to lipopolysaccharide	GO:0071222	biological process	9606	2	87	0.0282059	AXL; CSF3;
zinc ion binding	GO:0008270	molecular function	9606	8	1223	0.0289851	ADAMTS15; CA9; ENPP2; FHL1; MSRB3; OAS2; SPOCD1; ZCCHC24;
adenylate cyclase-activating dopamine receptor signaling pathway	GO:0007191	biological process	9606	1	10	0.0296591	GNG2;
cell recognition	GO:0008037	biological process	9606	1	10	0.0296591	VCAN;
fructose metabolic process	GO:0006000	biological process	9606	1	10	0.0296591	PFKFB3;
glial cell migration	GO:0008347	biological process	9606	1	10	0.0296591	VCAN;
low-density lipoprotein receptor activity	GO:0005041	molecular function	9606	1	10	0.0296591	VLDLR;
misfolded protein binding	GO:0051787	molecular function	9606	1	10	0.0296591	CLU;
ovulation cycle	GO:0042698	biological process	9606	1	10	0.0296591	AXL;
positive regulation of potassium ion transport	GO:0043268	biological process	9606	1	10	0.0296591	FHL1;
positive regulation of transcription factor import into nucleus	GO:0042993	biological process	9606	1	10	0.0296591	CSF3;
secretion by cell	GO:0032940	biological process	9606	1	10	0.0296591	AXL;
spherical high-density lipoprotein particle	GO:0034366	cellular component	9606	1	10	0.0296591	CLU;
epidermis development	GO:0008544	biological process	9606	2	90	0.0300247	KRT83; SPRR2B;
wound healing	GO:0042060	biological process	9606	2	90	0.0300247	COL1A1; ITGB3;
muscle organ development	GO:0007517	biological process	9606	2	94	0.0325205	FHL1; TAGLN;
carbohydrate metabolic process	GO:0005975	biological process	9606	4	402	0.0325725	ENO2; PFKFB3; PPP1R3C; VCAN;
astrocyte development	GO:0014002	biological process	9606	1	11	0.032577	VIM;
dendritic cell differentiation	GO:0097028	biological process	9606	1	11	0.032577	AXL;
lens fiber cell development	GO:0070307	biological process	9606	1	11	0.032577	VIM;
microglial cell activation	GO:0001774	biological process	9606	1	11	0.032577	CLU;
polysaccharide binding	GO:0030247	molecular function	9606	1	11	0.032577	ENPP2;
positive regulation of actin cytoskeleton reorganization	GO:2000251	biological process	9606	1	11	0.032577	CSF3;
positive regulation of protein ubiquitination involved in ubiquitin-dependent protein catabolic process	GO:2000060	biological process	9606	1	11	0.032577	CLU;
positive regulation of wound healing	GO:0090303	biological process	9606	1	11	0.032577	MYLK;
regulation of I-kappaB kinase/NF-kappaB signaling	GO:0043122	biological process	9606	1	11	0.032577	IL1B;
serotonin receptor signaling pathway	GO:0007210	biological process	9606	1	11	0.032577	HTR7;
vagina development	GO:0060068	biological process	9606	1	11	0.032577	AXL;
positive regulation of angiogenesis	GO:0045766	biological process	9606	2	96	0.0337981	ANGPTL4; IL1B;
dermatan sulfate biosynthetic process	GO:0030208	biological process	9606	1	12	0.0354863	VCAN;
endothelial cell proliferation	GO:0001935	biological process	9606	1	12	0.0354863	LOXL2;
gamma-catenin binding	GO:0045295	molecular function	9606	1	12	0.0354863	CDH2;
intermediate filament organization	GO:0045109	biological process	9606	1	12	0.0354863	VIM;
mRNA cap binding complex	GO:0005845	cellular component	9606	1	12	0.0354863	EIF4E3;
muscle contraction	GO:0006936	biological process	9606	2	99	0.035751	MYL9; MYLK;
plasma membrane	GO:0005886	cellular component	9606	17	3645	0.0359187	BST2; CA9; CDH2; ENO2; ENPP2; FAT2; FGFBP1; FHL1; GAS1; GNG2; HTR7; ITGB3; NDRG1; PPP1R16B; VIM; VLDLR; WISP2;
cellular component movement	GO:0006928	biological process	9606	2	101	0.0370767	ENPP2; VIM;
carbonate dehydratase activity	GO:0004089	molecular function	9606	1	13	0.038387	CA9;
chaperone-mediated protein complex assembly	GO:0051131	biological process	9606	1	13	0.038387	CLU;
fascia adherens	GO:0005916	cellular component	9606	1	13	0.038387	CDH2;
natural killer cell differentiation	GO:0001779	biological process	9606	1	13	0.038387	AXL;
negative regulation of macrophage derived foam cell differentiation	GO:0010745	biological process	9606	1	13	0.038387	ITGB3;
positive regulation of interleukin-2 biosynthetic process	GO:0045086	biological process	9606	1	13	0.038387	IL1B;
positive regulation of membrane protein ectodomain proteolysis	GO:0051044	biological process	9606	1	13	0.038387	IL1B;
positive regulation of protein export from nucleus	GO:0046827	biological process	9606	1	13	0.038387	IL1B;
response to hyperoxia	GO:0055093	biological process	9606	1	13	0.038387	COL1A1;
response to metal ion	GO:0010038	biological process	9606	1	13	0.038387	NDRG1;
tissue development	GO:0009888	biological process	9606	1	13	0.038387	POSTN;
DNA damage response, signal transduction by p53 class mediator	GO:0030330	biological process	9606	1	14	0.0412792	NDRG1;
chondroitin sulfate catabolic process	GO:0030207	biological process	9606	1	14	0.0412792	VCAN;
metalloendopeptidase inhibitor activity	GO:0008191	molecular function	9606	1	14	0.0412792	BST2;
negative regulation of cell-substrate adhesion	GO:0010812	biological process	9606	1	14	0.0412792	COL1A1;
negative regulation of intrinsic apoptotic signaling pathway in response to DNA damage	GO:1902230	biological process	9606	1	14	0.0412792	CLU;
positive regulation of insulin-like growth factor receptor signaling pathway	GO:0043568	biological process	9606	1	14	0.0412792	IGFBP4;
purine nucleotide biosynthetic process	GO:0006164	biological process	9606	1	14	0.0412792	OAS2;
response to copper ion	GO:0046688	biological process	9606	1	14	0.0412792	LOXL2;
serotonin receptor activity	GO:0004993	molecular function	9606	1	14	0.0412792	HTR7;
apolipoprotein binding	GO:0034185	molecular function	9606	1	15	0.0441628	VLDLR;
apoptotic cell clearance	GO:0043277	biological process	9606	1	15	0.0441628	AXL;
interleukin-1 receptor binding	GO:0005149	molecular function	9606	1	15	0.0441628	IL1B;
interstitial matrix	GO:0005614	cellular component	9606	1	15	0.0441628	ABI3BP;
microtubule plus-end	GO:0035371	cellular component	9606	1	15	0.0441628	MAPRE2;
muscle myosin complex	GO:0005859	cellular component	9606	1	15	0.0441628	MYL9;
negative regulation of lipid catabolic process	GO:0050995	biological process	9606	1	15	0.0441628	IL1B;
phospholipid catabolic process	GO:0009395	biological process	9606	1	15	0.0441628	ENPP2;
platelet-derived growth factor receptor binding	GO:0005161	molecular function	9606	1	15	0.0441628	ITGB3;
positive regulation of extrinsic apoptotic signaling pathway in absence of ligand	GO:2001241	biological process	9606	1	15	0.0441628	SRPX;
positive regulation of histone acetylation	GO:0035066	biological process	9606	1	15	0.0441628	IL1B;
receptor complex	GO:0043235	cellular component	9606	2	113	0.0454162	ITGB3; VLDLR;
extracellular matrix disassembly	GO:0022617	biological process	9606	2	114	0.0461399	COL1A1; COL1A2;
cell-substrate adhesion	GO:0031589	biological process	9606	1	16	0.0470378	ITGB3;
embryonic morphogenesis	GO:0048598	biological process	9606	1	16	0.0470378	GAS1;
hair cycle	GO:0042633	biological process	9606	1	16	0.0470378	KRT83;
lamellipodium membrane	GO:0031258	cellular component	9606	1	16	0.0470378	ITGB3;
lysophospholipase activity	GO:0004622	molecular function	9606	1	16	0.0470378	ENPP2;
response to ATP	GO:0033198	biological process	9606	1	16	0.0470378	IL1B;
striated muscle cell differentiation	GO:0051146	biological process	9606	1	16	0.0470378	CDH2;
cell differentiation	GO:0030154	biological process	9606	4	461	0.0496345	ANGPTL4; ATOH8; AXL; FHL1;
cellular response to extracellular stimulus	GO:0031668	biological process	9606	1	17	0.0499044	AXL;
microvillus membrane	GO:0031528	cellular component	9606	1	17	0.0499044	CA9;
positive regulation of viral genome replication	GO:0045070	biological process	9606	1	17	0.0499044	IFIT1;
vasoconstriction	GO:0042310	biological process	9606	1	17	0.0499044	HTR7;

## Sheet: MCF10 FEA pathways Innate
Pathway Name	Commons	Pathway Id	Source Name	Organism	Pathway uploaded gene count	Genes in InnateDB for this entity	Pathway p-value	Gene Symbols
Crosslinking of collagen fibrils		13385	REACTOME	9606	3	11	7.7562e-06	COL1A1; COL1A2; LOXL2;
HIF-1-alpha transcription factor network		15518	PID NCI	9606	4	64	8.90886e-05	CA9; EGLN3; NDRG1; PFKFB3;
Syndecan interactions		17559	REACTOME	9606	3	27	0.000131956	COL1A1; COL1A2; ITGB3;
Platelet activation, signaling and aggregation		17662	REACTOME	9606	6	219	0.000142163	CLU; COL1A1; COL1A2; GNG2; ITGB3; SERPINA1;
ECM proteoglycans		18499	REACTOME	9606	4	74	0.000157102	COL1A1; COL1A2; ITGB3; VCAN;
Beta3 integrin cell surface interactions	Yes	15634	PID NCI	9606	3	38	0.000369976	COL1A1; COL1A2; ITGB3;
Muscle contraction		19261	REACTOME	9606	3	53	0.000988624	MYL9; MYLK; VIM;
Focal adhesion		546	KEGG	9606	5	210	0.001022	COL1A1; COL1A2; ITGB3; MYL9; MYLK;
Assembly of collagen fibrils and other multimeric structures	Yes	13386	REACTOME	9606	3	54	0.0010441	COL1A1; COL1A2; LOXL2;
Integrin signaling pathway		16138	INOH	9606	4	126	0.00119034	COL1A1; COL1A2; ITGB3; VCAN;
Interferon alpha/beta signaling		13074	REACTOME	9606	3	59	0.00135102	IFIT1; ISG15; OAS2;
Non-integrin membrane-ECM interactions		18527	REACTOME	9606	3	59	0.00135102	COL1A1; COL1A2; ITGB3;
Anchoring fibril formation		13384	REACTOME	9606	2	15	0.00138377	COL1A1; COL1A2;
Platelet Adhesion to exposed collagen		13114	REACTOME	9606	2	15	0.00138377	COL1A1; COL1A2;
IL4-mediated signaling events		15439	PID NCI	9606	3	60	0.00141849	COL1A1; COL1A2; ITGB3;
Validated targets of C-MYC transcriptional repression		15263	PID NCI	9606	3	60	0.00141849	CLU; COL1A2; NDRG1;
Antiviral mechanism by IFN-stimulated genes		17226	REACTOME	9606	3	68	0.0020353	EIF4E3; IFIT1; ISG15;
ISG15 antiviral mechanism		13075	REACTOME	9606	3	68	0.0020353	EIF4E3; IFIT1; ISG15;
Glucose metabolism		19836	REACTOME	9606	3	69	0.00212238	ENO2; PFKFB3; PPP1R3C;
Scavenging by Class A Receptors		18026	REACTOME	9606	2	19	0.00223248	COL1A1; COL1A2;
VEGFR3 signaling in lymphatic endothelium		15180	PID NCI	9606	2	20	0.00247472	COL1A1; COL1A2;
Interferon Signaling		18059	REACTOME	9606	4	158	0.00273043	EIF4E3; IFIT1; ISG15; OAS2;
Extracellular matrix organization	Yes	17095	REACTOME	9606	5	266	0.00289563	COL1A1; COL1A2; ITGB3; LOXL2; VCAN;
Cytokine Signaling in Immune system		17418	REACTOME	9606	5	267	0.00294296	EIF4E3; IFIT1; IL1B; ISG15; OAS2;
Platelet degranulation		13130	REACTOME	9606	3	78	0.00301158	CLU; ITGB3; SERPINA1;
Smooth Muscle Contraction		13919	REACTOME	9606	2	24	0.00356126	MYL9; MYLK;
Integrin cell surface interactions	Yes	13303	REACTOME	9606	3	83	0.00359106	COL1A1; COL1A2; ITGB3;
Response to elevated platelet cytosolic Ca2+		13131	REACTOME	9606	3	83	0.00359106	CLU; ITGB3; SERPINA1;
Collagen formation	Yes	19746	REACTOME	9606	3	85	0.00384064	COL1A1; COL1A2; LOXL2;
Cellular response to hypoxia		18542	REACTOME	9606	2	25	0.00386187	CA9; EGLN3;
Glycolysis		13546	REACTOME	9606	2	25	0.00386187	ENO2; PFKFB3;
Regulation of Hypoxia-inducible Factor (HIF) by oxygen		18380	REACTOME	9606	2	25	0.00386187	CA9; EGLN3;
ECM-receptor interaction		468	KEGG	9606	3	88	0.00423448	COL1A1; COL1A2; ITGB3;
Hematopoietic cell lineage		415	KEGG	9606	3	88	0.00423448	CSF3; IL1B; ITGB3;
Cell surface interactions at the vascular wall		13112	REACTOME	9606	3	98	0.00572118	COL1A1; COL1A2; ITGB3;
Amoebiasis		10358	KEGG	9606	3	109	0.00767842	COL1A1; COL1A2; IL1B;
Urokinase-type plasminogen activator (uPA) and uPAR-mediated signaling		15219	PID NCI	9606	2	38	0.00877828	ITGB3; VLDLR;
Aurora B signaling		15698	PID NCI	9606	2	39	0.00923117	MYLK; VIM;
Hemostasis		19856	REACTOME	9606	6	508	0.0105542	CLU; COL1A1; COL1A2; GNG2; ITGB3; SERPINA1;
Elastic fibre formation		13389	REACTOME	9606	2	45	0.0121615	ITGB3; LOXL2;
Signaling events mediated by PTP1B		15198	PID NCI	9606	2	45	0.0121615	CDH2; ITGB3;
Binding and Uptake of Ligands by Scavenger Receptors		17884	REACTOME	9606	2	47	0.0132175	COL1A1; COL1A2;
Glycogen storage diseases		19851	REACTOME	9606	4	253	0.0141664	ENO2; PFKFB3; PPP1R3C; VCAN;
Metabolism of carbohydrates		17445	REACTOME	9606	4	253	0.0141664	ENO2; PFKFB3; PPP1R3C; VCAN;
Myoclonic epilepsy of Lafora		17077	REACTOME	9606	4	253	0.0141664	ENO2; PFKFB3; PPP1R3C; VCAN;
Malaria		10359	KEGG	9606	2	49	0.0143121	CSF3; IL1B;
GPVI-mediated activation cascade		13127	REACTOME	9606	2	50	0.0148737	COL1A1; COL1A2;
Beta1 integrin cell surface interactions	Yes	14944	PID NCI	9606	2	60	0.0209962	COL1A1; COL1A2;
Collagen degradation	Yes	13392	REACTOME	9606	2	61	0.0216575	COL1A1; COL1A2;
Collagen biosynthesis and modifying enzymes	Yes	13387	REACTOME	9606	2	64	0.0236929	COL1A1; COL1A2;
Arrhythmogenic right ventricular cardiomyopathy (ARVC)		4353	KEGG	9606	2	74	0.0310148	CDH2; ITGB3;
PDGFR-beta signaling pathway		15816	PID NCI	9606	2	85	0.0399621	ITGB3; TAGLN;
Protein digestion and absorption	Yes	10383	KEGG	9606	2	89	0.0434317	COL1A1; COL1A2;
Regulation of actin cytoskeleton		404	KEGG	9606	3	217	0.0467323	ITGB3; MYL9; MYLK;

## Sheet: MCF10 EGO ClusterProfiler
ID	Description	GeneRatio	BgRatio	pvalue	p.adjust	qvalue	geneID
GO:0030168	platelet activation	6/64	157/18862	1.52108e-05	0.00690051	0.00576239	GNG2/ITGB3/AXL/MYL9/COL1A2/COL1A1
GO:0010718	positive regulation of epithelial to mesenchymal transition	4/64	51/18862	2.67208e-05	0.00690051	0.00576239	COL1A1/GLIPR2/IL1B/LOXL2
GO:0010631	epithelial cell migration	8/64	357/18862	2.67578e-05	0.00690051	0.00576239	ENPP2/ITGB3/FAT2/MAPRE2/GLIPR2/ATOH8/LOXL2/FGFBP1
GO:0010634	positive regulation of epithelial cell migration	6/64	175/18862	2.81028e-05	0.00690051	0.00576239	ENPP2/ITGB3/MAPRE2/GLIPR2/ATOH8/FGFBP1
GO:0090132	epithelium migration	8/64	360/18862	2.84024e-05	0.00690051	0.00576239	ENPP2/ITGB3/FAT2/MAPRE2/GLIPR2/ATOH8/LOXL2/FGFBP1
GO:0001667	ameboidal-type cell migration	9/64	473/18862	2.94332e-05	0.00690051	0.00576239	ENPP2/ITGB3/FAT2/MAPRE2/GLIPR2/ATOH8/CDH2/LOXL2/FGFBP1
GO:0090130	tissue migration	8/64	365/18862	3.13317e-05	0.00690051	0.00576239	ENPP2/ITGB3/FAT2/MAPRE2/GLIPR2/ATOH8/LOXL2/FGFBP1
GO:0045071	negative regulation of viral genome replication	4/64	54/18862	3.35587e-05	0.00690051	0.00576239	OAS2/ISG15/BST2/IFIT1
GO:0070482	response to oxygen levels	8/64	385/18862	4.57115e-05	0.00835505	0.00697702	NDRG1/CA9/COL1A1/ANGPTL4/MALAT1/EGLN3/POSTN/LOXL2
GO:1903900	regulation of viral life cycle	5/64	148/18862	0.000146014	0.0198673	0.0165905	AXL/OAS2/ISG15/BST2/IFIT1
GO:0007596	blood coagulation	7/64	342/18862	0.00015505	0.0198673	0.0165905	GNG2/ITGB3/AXL/MYL9/COL1A2/COL1A1/SERPINA1
GO:0007599	hemostasis	7/64	346/18862	0.000166545	0.0198673	0.0165905	GNG2/ITGB3/AXL/MYL9/COL1A2/COL1A1/SERPINA1
GO:0050817	coagulation	7/64	347/18862	0.000169525	0.0198673	0.0165905	GNG2/ITGB3/AXL/MYL9/COL1A2/COL1A1/SERPINA1
GO:0001666	response to hypoxia	7/64	348/18862	0.000172547	0.0198673	0.0165905	NDRG1/CA9/ANGPTL4/MALAT1/EGLN3/POSTN/LOXL2
GO:0045069	regulation of viral genome replication	4/64	83/18862	0.000181161	0.0198673	0.0165905	OAS2/ISG15/BST2/IFIT1
GO:0036293	response to decreased oxygen levels	7/64	360/18862	0.000212349	0.0218321	0.0182313	NDRG1/CA9/ANGPTL4/MALAT1/EGLN3/POSTN/LOXL2
GO:0048525	negative regulation of viral process	4/64	89/18862	0.000237073	0.0229403	0.0191567	OAS2/ISG15/BST2/IFIT1
GO:0060337	type I interferon signaling pathway	4/64	95/18862	0.000304446	0.0263588	0.0220114	OAS2/ISG15/BST2/IFIT1
GO:0071357	cellular response to type I interferon	4/64	96/18862	0.00031688	0.0263588	0.0220114	OAS2/ISG15/BST2/IFIT1
GO:0030198	extracellular matrix organization	7/64	393/18862	0.000361305	0.0263588	0.0220114	ITGB3/VCAN/COL1A2/COL1A1/ADAMTS15/POSTN/LOXL2
GO:0043062	extracellular structure organization	7/64	394/18862	0.000366867	0.0263588	0.0220114	ITGB3/VCAN/COL1A2/COL1A1/ADAMTS15/POSTN/LOXL2
GO:0010717	regulation of epithelial to mesenchymal transition	4/64	100/18862	0.000370273	0.0263588	0.0220114	COL1A1/GLIPR2/IL1B/LOXL2
GO:0045229	external encapsulating structure organization	7/64	396/18862	0.000378198	0.0263588	0.0220114	ITGB3/VCAN/COL1A2/COL1A1/ADAMTS15/POSTN/LOXL2
GO:0034340	response to type I interferon	4/64	101/18862	0.000384566	0.0263588	0.0220114	OAS2/ISG15/BST2/IFIT1
GO:0050792	regulation of viral process	5/64	186/18862	0.000420635	0.0276778	0.0231128	AXL/OAS2/ISG15/BST2/IFIT1
GO:0010632	regulation of epithelial cell migration	6/64	293/18862	0.000469988	0.0289266	0.0241556	ENPP2/ITGB3/MAPRE2/GLIPR2/ATOH8/FGFBP1
GO:0001935	endothelial cell proliferation	5/64	191/18862	0.000474783	0.0289266	0.0241556	ITGB3/ATOH8/LOXL2/FGFBP1/PPP1R16B
GO:0032963	collagen metabolic process	4/64	109/18862	0.000513491	0.0301676	0.0251919	COL1A2/COL1A1/VIM/MRC2
GO:0043903	regulation of biological process involved in symbiotic interaction	5/64	197/18862	0.000546518	0.0310008	0.0258877	AXL/OAS2/ISG15/BST2/IFIT1
GO:0043589	skin morphogenesis	2/64	11/18862	0.000611172	0.0324906	0.0271318	COL1A2/COL1A1
GO:0009612	response to mechanical stimulus	5/64	202/18862	0.000612284	0.0324906	0.0271318	SHANK3/COL1A1/CDH2/IL1B/POSTN
GO:0030199	collagen fibril organization	3/64	54/18862	0.000816784	0.0419878	0.0350626	COL1A2/COL1A1/LOXL2
GO:0019079	viral genome replication	4/64	129/18862	0.00096605	0.0481561	0.0402135	OAS2/ISG15/BST2/IFIT1

## Sheet: DCIS FEA GOs Innate
Pathway Name	Pathway Id	Source Name	Organism	Pathway uploaded gene count	Genes in InnateDB for this entity	Pathway p-value	Gene Symbols
collagen catabolic process	GO:0030574	biological process	9606	7	74	4.5647e-07	COL16A1; COL17A1; COL7A1; COL9A3; CTSS; MMP14; MMP2;
extracellular matrix disassembly	GO:0022617	biological process	9606	8	114	6.80771e-07	ADAMTS4; COL16A1; COL17A1; COL7A1; COL9A3; CTSS; MMP14; MMP2;
proteolysis	GO:0006508	biological process	9606	15	544	1.98837e-06	ADAM23; ADAMTS4; CAPN6; CFI; CPA4; CTSS; FBXL2; KLK10; MMP14; MMP2; MMP28; PLAU; PROS1; RHBDL2; TMPRSS4;
extracellular matrix organization	GO:0030198	biological process	9606	10	312	3.17627e-05	ADAMTS4; COL16A1; COL17A1; COL7A1; COL9A3; CTSS; MMP14; MMP2; SPINK5; THBS1;
positive regulation of neuron projection development	GO:0010976	biological process	9606	5	67	6.85055e-05	CNTN1; EPHA3; FGFR1; SPHK1; TMEM30A;
innate immune response	GO:0045087	biological process	9606	21	1384	0.000168821	CFI; CTSS; FCGR2A; FGF1; FGFR1; HLA-DQB1; HMOX1; IFI16; INPP5D; KITLG; KLRD1; NOXA1; OAS2; PROS1; SAA1; SPHK1; SPINK5; THBS1; TLR3; TNFSF10; TRIM22;
male gonad development	GO:0008584	biological process	9606	5	97	0.000392651	COL9A3; KITLG; MMP14; TLR3; TNFSF10;
response to progesterone	GO:0032570	biological process	9606	3	33	0.00120196	FOSL1; SPHK1; THBS1;
positive regulation of chemokine biosynthetic process	GO:0045080	biological process	9606	2	9	0.00141143	HMOX1; TLR3;
negative regulation of focal adhesion assembly	GO:0051895	biological process	9606	2	10	0.00175693	MMP14; THBS1;
regulation of extrinsic apoptotic signaling pathway in absence of ligand	GO:2001239	biological process	9606	2	11	0.00213842	FGFR1; TNFSF10;
response to magnesium ion	GO:0032026	biological process	9606	2	11	0.00213842	SPHK1; THBS1;
defense response to virus	GO:0051607	biological process	9606	5	146	0.00245461	BNIP3L; IFI16; OAS2; TLR3; TRIM22;
immune response	GO:0006955	biological process	9606	8	367	0.00246046	CTSS; ENPP2; HLA-DQB1; OAS2; THBS1; TNFSF10; TRIM22; VIPR1;
endothelial cell proliferation	GO:0001935	biological process	9606	2	12	0.00255541	HMOX1; MMP14;
negative regulation of interleukin-12 production	GO:0032695	biological process	9606	2	12	0.00255541	ACP5; THBS1;
negative regulation of immune response	GO:0050777	biological process	9606	2	13	0.00300746	INPP5D; SPINK5;
cell migration	GO:0016477	biological process	9606	5	155	0.00317683	EPHA3; FGFR1; MDK; MMP14; THBS1;
positive regulation of angiogenesis	GO:0045766	biological process	9606	4	96	0.00333374	FGF1; HMOX1; SPHK1; THBS1;
positive regulation of I-kappaB kinase/NF-kappaB signaling	GO:0043123	biological process	9606	5	157	0.0033561	HMOX1; TLR3; TNFRSF19; TNFSF10; TRIM22;
response to hypoxia	GO:0001666	biological process	9606	5	160	0.00363851	HMOX1; MMP14; MMP2; PLAU; THBS1;
organ induction	GO:0001759	biological process	9606	2	15	0.00401489	FGF1; FGFR1;
behavioral response to pain	GO:0048266	biological process	9606	2	16	0.00456937	SCN9A; THBS1;
drug transmembrane transport	GO:0006855	biological process	9606	2	17	0.0051571	ABCC2; TMEM30A;
learning	GO:0007612	biological process	9606	3	55	0.00522041	BCHE; FGF13; FOSL1;
fibrinolysis	GO:0042730	biological process	9606	2	18	0.00577764	PLAU; PROS1;
positive regulation of sodium ion transport	GO:0010765	biological process	9606	2	18	0.00577764	CNTN1; NKX2-5;
D-ribose metabolic process	GO:0006014	biological process	9606	1	1	0.00638017	RBKS;
Purkinje myocyte differentiation	GO:0003168	biological process	9606	1	1	0.00638017	NKX2-5;
atrioventricular node cell fate commitment	GO:0060929	biological process	9606	1	1	0.00638017	NKX2-5;
branch elongation involved in ureteric bud branching	GO:0060681	biological process	9606	1	1	0.00638017	FGF1;
cardiac muscle thin filament assembly	GO:0071691	biological process	9606	1	1	0.00638017	NEBL;
cellular response to methyl methanesulfonate	GO:0072703	biological process	9606	1	1	0.00638017	TP53INP1;
cocaine metabolic process	GO:0050783	biological process	9606	1	1	0.00638017	BCHE;
defecation	GO:0030421	biological process	9606	1	1	0.00638017	MDK;
endosomal vesicle fusion	GO:0034058	biological process	9606	1	1	0.00638017	SAMD9L;
mesonephric epithelium development	GO:0072163	biological process	9606	1	1	0.00638017	FGF1;
negative regulation of antigen processing and presentation of peptide or polysaccharide antigen via MHC class II	GO:0002581	biological process	9606	1	1	0.00638017	THBS1;
negative regulation of cGMP-mediated signaling	GO:0010754	biological process	9606	1	1	0.00638017	THBS1;
negative regulation of dendritic cell antigen processing and presentation	GO:0002605	biological process	9606	1	1	0.00638017	THBS1;
negative regulation of lymphocyte migration	GO:2000402	biological process	9606	1	1	0.00638017	GCSAM;
negative regulation of neutrophil differentiation	GO:0045659	biological process	9606	1	1	0.00638017	INPP5D;
negative regulation of serine-type peptidase activity	GO:1902572	biological process	9606	1	1	0.00638017	SPINK5;
neuroblast differentiation	GO:0014016	biological process	9606	1	1	0.00638017	BCHE;
oncosis	GO:0070267	biological process	9606	1	1	0.00638017	TMEM123;
positive regulation of cellular response to drug	GO:2001040	biological process	9606	1	1	0.00638017	MLL;
positive regulation of interleukin-1 secretion	GO:0050716	biological process	9606	1	1	0.00638017	SAA1;
positive regulation of myeloid leukocyte differentiation	GO:0002763	biological process	9606	1	1	0.00638017	KITLG;
positive regulation of spindle checkpoint	GO:0090232	biological process	9606	1	1	0.00638017	NDRG1;
positive regulation of type III interferon production	GO:0034346	biological process	9606	1	1	0.00638017	TLR3;
proepicardium development	GO:0003342	biological process	9606	1	1	0.00638017	NKX2-5;
protein myristoylation	GO:0018377	biological process	9606	1	1	0.00638017	OAS2;
regulation of smooth muscle cell-matrix adhesion	GO:2000097	biological process	9606	1	1	0.00638017	PLAU;
sensory organ boundary specification	GO:0008052	biological process	9606	1	1	0.00638017	NTF4;
septum secundum development	GO:0003285	biological process	9606	1	1	0.00638017	NKX2-5;
sphingoid catabolic process	GO:0046521	biological process	9606	1	1	0.00638017	SPHK1;
negative regulation of osteoclast differentiation	GO:0045671	biological process	9606	2	19	0.00643056	INPP5D; TLR3;
positive regulation of NF-kappaB import into nucleus	GO:0042346	biological process	9606	2	19	0.00643056	SPHK1; TLR3;
response to mechanical stimulus	GO:0009612	biological process	9606	3	63	0.00761614	FOSL1; MMP14; THBS1;
embryonic hemopoiesis	GO:0035162	biological process	9606	2	21	0.00783181	KITLG; MLL;
response to estrogen	GO:0043627	biological process	9606	3	64	0.00795404	ABCC2; HMOX1; MMP14;
phosphate-containing compound metabolic process	GO:0006796	biological process	9606	2	22	0.00857928	ENPP2; INPP5D;
protein monoubiquitination	GO:0006513	biological process	9606	2	22	0.00857928	FBXL2; HUWE1;
response to corticosterone	GO:0051412	biological process	9606	2	22	0.00857928	FOSL1; MAOB;
cell adhesion	GO:0007155	biological process	9606	8	462	0.00958792	ADAM23; CLCA2; CNTN1; COL16A1; COL7A1; EPHA3; KITLG; THBS1;
positive regulation of protein phosphorylation	GO:0001934	biological process	9606	4	131	0.00992153	ARRB1; FGF1; SPHK1; TLR3;
regulation of complement activation	GO:0030449	biological process	9606	2	24	0.0101658	CFI; PROS1;
platelet activation	GO:0030168	biological process	9606	5	205	0.0101708	ARRB1; GNG2; PROS1; SAA1; THBS1;
positive regulation of cell migration	GO:0030335	biological process	9606	4	138	0.0118398	FGF1; MMP14; SPHK1; THBS1;
response to virus	GO:0009615	biological process	9606	4	140	0.0124286	FOSL1; OAS2; TLR3; TRIM22;
D-ribose catabolic process	GO:0019303	biological process	9606	1	2	0.01272	RBKS;
acetate biosynthetic process	GO:0019413	biological process	9606	1	2	0.01272	ACSS1;
acetyl-CoA biosynthetic process from acetate	GO:0019427	biological process	9606	1	2	0.01272	ACSS1;
atrioventricular node cell development	GO:0060928	biological process	9606	1	2	0.01272	NKX2-5;
axon choice point recognition	GO:0016198	biological process	9606	1	2	0.01272	EFNB3;
basement membrane disassembly	GO:0034769	biological process	9606	1	2	0.01272	CTSS;
cerebellar granular layer development	GO:0021681	biological process	9606	1	2	0.01272	MDK;
copulation	GO:0007620	biological process	9606	1	2	0.01272	PI3;
farnesol catabolic process	GO:0016488	biological process	9606	1	2	0.01272	AKR1B10;
fasciculation of motor neuron axon	GO:0097156	biological process	9606	1	2	0.01272	EPHA3;
fibroblast growth factor receptor signaling pathway involved in orbitofrontal cortex development	GO:0035607	biological process	9606	1	2	0.01272	FGFR1;
ganglion mother cell fate determination	GO:0007402	biological process	9606	1	2	0.01272	NTF4;
glutamine biosynthetic process	GO:0006542	biological process	9606	1	2	0.01272	GLUL;
heme oxidation	GO:0006788	biological process	9606	1	2	0.01272	HMOX1;
microglial cell activation involved in immune response	GO:0002282	biological process	9606	1	2	0.01272	TLR3;
negative regulation of macrophage chemotaxis	GO:0010760	biological process	9606	1	2	0.01272	MMP28;
negative regulation of mast cell cytokine production	GO:0032764	biological process	9606	1	2	0.01272	HMOX1;
negative regulation of nitric oxide mediated signal transduction	GO:0010751	biological process	9606	1	2	0.01272	THBS1;
negative regulation of superoxide anion generation	GO:0032929	biological process	9606	1	2	0.01272	ACP5;
positive regulation of histone H4 acetylation	GO:0090240	biological process	9606	1	2	0.01272	ARRB1;
positive regulation of voltage-gated calcium channel activity	GO:1901387	biological process	9606	1	2	0.01272	NKX2-5;
propionate biosynthetic process	GO:0019542	biological process	9606	1	2	0.01272	ACSS1;
prostaglandin transport	GO:0015732	biological process	9606	1	2	0.01272	ABCC2;
regulation of lateral mesodermal cell fate specification	GO:0048378	biological process	9606	1	2	0.01272	FGFR1;
right ventricular cardiac muscle tissue morphogenesis	GO:0003221	biological process	9606	1	2	0.01272	NKX2-5;
smooth muscle hyperplasia	GO:0014806	biological process	9606	1	2	0.01272	HMOX1;
taste bud development	GO:0061193	biological process	9606	1	2	0.01272	NTF4;
thyroid hormone catabolic process	GO:0042404	biological process	9606	1	2	0.01272	DIO2;
vitellogenesis	GO:0007296	biological process	9606	1	2	0.01272	FOSL1;
wound healing involved in inflammatory response	GO:0002246	biological process	9606	1	2	0.01272	HMOX1;
negative regulation of endopeptidase activity	GO:0010951	biological process	9606	4	141	0.0127299	COL7A1; PI3; PROS1; SPINK5;
angiogenesis	GO:0001525	biological process	9606	5	217	0.0127673	FGF1; FGFR1; HMOX1; MMP14; MMP2;
positive regulation of cell cycle	GO:0045787	biological process	9606	2	27	0.0127685	FGFR1; FOSL1;
blood vessel morphogenesis	GO:0048514	biological process	9606	2	28	0.0136939	FGFR1; THBS1;
positive regulation of apoptotic process	GO:0043065	biological process	9606	6	307	0.0139717	BNIP3L; FOSL1; INPP5D; TLR3; TNFSF10; TP53INP1;
negative regulation of DNA binding	GO:0043392	biological process	9606	2	29	0.0146475	HMOX1; IFI16;
response to drug	GO:0042493	biological process	9606	6	313	0.0152357	ABCC2; BCHE; FOSL1; MAOB; MDK; THBS1;
negative regulation of cell proliferation	GO:0008285	biological process	9606	7	406	0.0153941	BCHE; FOSL1; HMOX1; IGFBP6; INPP5D; MLL; TP53INP1;
cellular response to heat	GO:0034605	biological process	9606	2	30	0.015629	FGF1; THBS1;
ephrin receptor signaling pathway	GO:0048013	biological process	9606	2	33	0.0187366	EFNB3; EPHA3;
acetyl-CoA biosynthetic process	GO:0006085	biological process	9606	1	3	0.0190197	ACSS1;
apoptotic process involved in heart morphogenesis	GO:0003278	biological process	9606	1	3	0.0190197	NKX2-5;
atrial cardiac muscle cell development	GO:0055014	biological process	9606	1	3	0.0190197	NKX2-5;
atrioventricular node development	GO:0003162	biological process	9606	1	3	0.0190197	NKX2-5;
bundle of His development	GO:0003166	biological process	9606	1	3	0.0190197	NKX2-5;
cellular response to dsRNA	GO:0071359	biological process	9606	1	3	0.0190197	TLR3;
cellular response to nutrient	GO:0031670	biological process	9606	1	3	0.0190197	HMOX1;
detection of virus	GO:0009597	biological process	9606	1	3	0.0190197	TLR3;
engulfment of apoptotic cell	GO:0043652	biological process	9606	1	3	0.0190197	THBS1;
establishment of neuroblast polarity	GO:0045200	biological process	9606	1	3	0.0190197	FGF13;
fasciculation of sensory neuron axon	GO:0097155	biological process	9606	1	3	0.0190197	EPHA3;
mitochondrial protein catabolic process	GO:0035694	biological process	9606	1	3	0.0190197	BNIP3L;
negative regulation of cysteine-type endopeptidase activity	GO:2000117	biological process	9606	1	3	0.0190197	IFI16;
negative regulation of mast cell apoptotic process	GO:0033026	biological process	9606	1	3	0.0190197	KITLG;
orbitofrontal cortex development	GO:0021769	biological process	9606	1	3	0.0190197	FGFR1;
phosphatidylcholine catabolic process	GO:0034638	biological process	9606	1	3	0.0190197	ENPP2;
positive regulation of dopamine metabolic process	GO:0045964	biological process	9606	1	3	0.0190197	MAOB;
positive regulation of mast cell proliferation	GO:0070668	biological process	9606	1	3	0.0190197	KITLG;
pulmonary myocardium development	GO:0003350	biological process	9606	1	3	0.0190197	NKX2-5;
regulation of interleukin-1 beta production	GO:0032651	biological process	9606	1	3	0.0190197	SPHK1;
regulation of transcription from RNA polymerase II promoter in response to iron	GO:0034395	biological process	9606	1	3	0.0190197	HMOX1;
response to aluminum ion	GO:0010044	biological process	9606	1	3	0.0190197	MAOB;
response to dsRNA	GO:0043331	biological process	9606	1	3	0.0190197	TLR3;
thyroid hormone transport	GO:0070327	biological process	9606	1	3	0.0190197	ABCC2;
ventricular cardiac myofibril assembly	GO:0055005	biological process	9606	1	3	0.0190197	NKX2-5;
ventricular zone neuroblast division	GO:0021847	biological process	9606	1	3	0.0190197	FGFR1;
female pregnancy	GO:0007565	biological process	9606	3	89	0.0193345	COL16A1; FOSL1; SPHK1;
spleen development	GO:0048536	biological process	9606	2	34	0.0198257	NKX2-5; SAMD9L;
epidermis development	GO:0008544	biological process	9606	3	90	0.0199102	COL17A1; COL7A1; NTF4;
axon guidance	GO:0007411	biological process	9606	6	336	0.0208174	CNTN1; COL9A3; EFNB3; FGFR1; SPTBN5; TRPC1;
cellular response to starvation	GO:0009267	biological process	9606	2	37	0.023247	GLUL; SPHK1;
cardiac conduction system development	GO:0003161	biological process	9606	1	4	0.0252795	NKX2-5;
citrulline metabolic process	GO:0000052	biological process	9606	1	4	0.0252795	DDAH2;
common myeloid progenitor cell proliferation	GO:0035726	biological process	9606	1	4	0.0252795	SAMD9L;
glutamate catabolic process	GO:0006538	biological process	9606	1	4	0.0252795	GLUL;
heme metabolic process	GO:0042168	biological process	9606	1	4	0.0252795	HMOX1;
negative regulation of mast cell degranulation	GO:0043305	biological process	9606	1	4	0.0252795	HMOX1;
negative regulation of plasma membrane long-chain fatty acid transport	GO:0010748	biological process	9606	1	4	0.0252795	THBS1;
negative regulation of serotonin secretion	GO:0014063	biological process	9606	1	4	0.0252795	MAOB;
positive regulation of heart contraction	GO:0045823	biological process	9606	1	4	0.0252795	NKX2-5;
positive regulation of interferon-alpha biosynthetic process	GO:0045356	biological process	9606	1	4	0.0252795	TLR3;
positive regulation of lymphocyte differentiation	GO:0045621	biological process	9606	1	4	0.0252795	INPP5D;
positive regulation of transcription via serum response element binding	GO:0010735	biological process	9606	1	4	0.0252795	NKX2-5;
regulation of B cell receptor signaling pathway	GO:0050855	biological process	9606	1	4	0.0252795	GCSAM;
regulation of cardiac muscle cell proliferation	GO:0060043	biological process	9606	1	4	0.0252795	NKX2-5;
regulation of epithelial to mesenchymal transition	GO:0010717	biological process	9606	1	4	0.0252795	EPHA3;
regulation of hydrogen peroxide metabolic process	GO:0010310	biological process	9606	1	4	0.0252795	NOXA1;
regulation of respiratory burst	GO:0060263	biological process	9606	1	4	0.0252795	NOXA1;
regulation of tumor necrosis factor-mediated signaling pathway	GO:0010803	biological process	9606	1	4	0.0252795	SPHK1;
regulation of wound healing	GO:0061041	biological process	9606	1	4	0.0252795	PLAU;
sphingosine metabolic process	GO:0006670	biological process	9606	1	4	0.0252795	SPHK1;
receptor-mediated endocytosis	GO:0006898	biological process	9606	3	99	0.0255145	CFI; ENPP2; TMPRSS4;
acute-phase response	GO:0006953	biological process	9606	2	39	0.0256527	SAA1; SAA2;
response to heat	GO:0009408	biological process	9606	2	40	0.0268919	ABCC2; TP53INP1;
positive regulation of cell proliferation	GO:0008284	biological process	9606	7	462	0.0287037	FGF1; FGFR1; FOSL1; KITLG; NKX2-5; SPHK1; VIPR1;
ovarian follicle development	GO:0001541	biological process	9606	2	42	0.0294414	MMP14; VGF;
lung development	GO:0030324	biological process	9606	3	106	0.0303998	FGF1; FGFR1; MMP14;
cellular response to amino acid stimulus	GO:0071230	biological process	9606	2	43	0.030751	COL16A1; MMP2;
outflow tract morphogenesis	GO:0003151	biological process	9606	2	43	0.030751	NKX2-5; THBS1;
arginine metabolic process	GO:0006525	biological process	9606	1	5	0.0314997	DDAH2;
auditory receptor cell development	GO:0060117	biological process	9606	1	5	0.0314997	FGFR1;
cardiac ventricle formation	GO:0003211	biological process	9606	1	5	0.0314997	NKX2-5;
carnitine biosynthetic process	GO:0045329	biological process	9606	1	5	0.0314997	BBOX1;
cellular chloride ion homeostasis	GO:0030644	biological process	9606	1	5	0.0314997	ABCC2;
cellular response to hydroperoxide	GO:0071447	biological process	9606	1	5	0.0314997	TP53INP1;
choline metabolic process	GO:0019695	biological process	9606	1	5	0.0314997	BCHE;
chordate embryonic development	GO:0043009	biological process	9606	1	5	0.0314997	FGFR1;
cobalamin transport	GO:0015889	biological process	9606	1	5	0.0314997	TCN1;
cobalt ion transport	GO:0006824	biological process	9606	1	5	0.0314997	TCN1;
craniofacial suture morphogenesis	GO:0097094	biological process	9606	1	5	0.0314997	MMP14;
embryonic heart tube left/right pattern formation	GO:0060971	biological process	9606	1	5	0.0314997	NKX2-5;
lipid phosphorylation	GO:0046834	biological process	9606	1	5	0.0314997	SPHK1;
microtubule polymerization	GO:0046785	biological process	9606	1	5	0.0314997	FGF13;
negative regulation of collateral sprouting	GO:0048671	biological process	9606	1	5	0.0314997	FGF13;
negative regulation of plasminogen activation	GO:0010757	biological process	9606	1	5	0.0314997	THBS1;
negative regulation of synaptic transmission	GO:0050805	biological process	9606	1	5	0.0314997	BCHE;
positive regulation of Ran GTPase activity	GO:0032853	biological process	9606	1	5	0.0314997	RCBTB2;
positive regulation of cardioblast differentiation	GO:0051891	biological process	9606	1	5	0.0314997	NKX2-5;
positive regulation of cholesterol biosynthetic process	GO:0045542	biological process	9606	1	5	0.0314997	FGF1;
positive regulation of melanocyte differentiation	GO:0045636	biological process	9606	1	5	0.0314997	KITLG;
positive regulation of protein exit from endoplasmic reticulum	GO:0070863	biological process	9606	1	5	0.0314997	TMEM30A;
positive regulation of telomerase activity	GO:0051973	biological process	9606	1	5	0.0314997	PARM1;
positive regulation of toll-like receptor signaling pathway	GO:0034123	biological process	9606	1	5	0.0314997	TLR3;
positive regulation of transforming growth factor beta1 production	GO:0032914	biological process	9606	1	5	0.0314997	THBS1;
positive regulation of transporter activity	GO:0032411	biological process	9606	1	5	0.0314997	MLL;
regulation of branching involved in salivary gland morphogenesis by mesenchymal-epithelial signaling	GO:0060665	biological process	9606	1	5	0.0314997	FGFR1;
regulation of transcription from RNA polymerase II promoter in response to oxidative stress	GO:0043619	biological process	9606	1	5	0.0314997	HMOX1;
response to methotrexate	GO:0031427	biological process	9606	1	5	0.0314997	ABCC2;
riboflavin metabolic process	GO:0006771	biological process	9606	1	5	0.0314997	ACP5;
selenocysteine incorporation	GO:0001514	biological process	9606	1	5	0.0314997	DIO2;
smooth muscle cell migration	GO:0014909	biological process	9606	1	5	0.0314997	PLAU;
skeletal system morphogenesis	GO:0048705	biological process	9606	2	44	0.0320833	FGFR1; MMP2;
defense response to bacterium	GO:0042742	biological process	9606	3	109	0.0326336	ADAMTS4; TLR3; VGF;
hippocampus development	GO:0021766	biological process	9606	2	46	0.0348148	FGF13; MDK;
response to hydrogen peroxide	GO:0042542	biological process	9606	2	46	0.0348148	FOSL1; HMOX1;
positive regulation of MAP kinase activity	GO:0043406	biological process	9606	2	47	0.0362133	FGFR1; KITLG;
astrocyte cell migration	GO:0043615	biological process	9606	1	6	0.0376805	MMP14;
autophagic cell death	GO:0048102	biological process	9606	1	6	0.0376805	TP53INP1;
cellular response to catecholamine stimulus	GO:0071870	biological process	9606	1	6	0.0376805	GNG2;
hair cell differentiation	GO:0035315	biological process	9606	1	6	0.0376805	SPINK5;
heme catabolic process	GO:0042167	biological process	9606	1	6	0.0376805	HMOX1;
intramembranous ossification	GO:0001957	biological process	9606	1	6	0.0376805	MMP2;
mast cell activation	GO:0045576	biological process	9606	1	6	0.0376805	NDRG1;
necroptotic signaling pathway	GO:0097527	biological process	9606	1	6	0.0376805	TLR3;
negative regulation of B cell activation	GO:0050869	biological process	9606	1	6	0.0376805	INPP5D;
negative regulation of interleukin-6 biosynthetic process	GO:0045409	biological process	9606	1	6	0.0376805	INPP5D;
negative regulation of leukocyte migration	GO:0002686	biological process	9606	1	6	0.0376805	HMOX1;
negative regulation of monocyte differentiation	GO:0045656	biological process	9606	1	6	0.0376805	INPP5D;
negative regulation of muscle cell apoptotic process	GO:0010656	biological process	9606	1	6	0.0376805	HMOX1;
neurotransmitter uptake	GO:0001504	biological process	9606	1	6	0.0376805	GLUL;
positive regulation of MAPKKK cascade by fibroblast growth factor receptor signaling pathway	GO:0090080	biological process	9606	1	6	0.0376805	FGFR1;
positive regulation of macrophage chemotaxis	GO:0010759	biological process	9606	1	6	0.0376805	THBS1;
positive regulation of neurotransmitter secretion	GO:0001956	biological process	9606	1	6	0.0376805	SPHK1;
positive regulation of transforming growth factor beta production	GO:0071636	biological process	9606	1	6	0.0376805	THBS1;
regulation of histone H3-K4 methylation	GO:0051569	biological process	9606	1	6	0.0376805	MLL;
regulation of smooth muscle cell migration	GO:0014910	biological process	9606	1	6	0.0376805	PLAU;
response to alkaloid	GO:0043279	biological process	9606	1	6	0.0376805	BCHE;
saliva secretion	GO:0046541	biological process	9606	1	6	0.0376805	TRPC1;
thyroid hormone metabolic process	GO:0042403	biological process	9606	1	6	0.0376805	DIO2;
tissue remodeling	GO:0048771	biological process	9606	1	6	0.0376805	MMP14;
positive regulation of cell division	GO:0051781	biological process	9606	2	49	0.0390743	FGF1; MDK;
response to cAMP	GO:0051591	biological process	9606	2	49	0.0390743	FOSL1; VGF;
positive regulation of inflammatory response	GO:0050729	biological process	9606	2	51	0.0420183	CTSS; TLR3;
protein ubiquitination involved in ubiquitin-dependent protein catabolic process	GO:0042787	biological process	9606	2	52	0.0435207	HUWE1; UBR4;
chondrocyte proliferation	GO:0035988	biological process	9606	1	7	0.0438222	MMP14;
ectopic germ cell programmed cell death	GO:0035234	biological process	9606	1	7	0.0438222	KITLG;
growth plate cartilage development	GO:0003417	biological process	9606	1	7	0.0438222	THBS1;
lymphocyte chemotaxis	GO:0048247	biological process	9606	1	7	0.0438222	SAA1;
lysosomal transport	GO:0007041	biological process	9606	1	7	0.0438222	SPTBN5;
mechanoreceptor differentiation	GO:0042490	biological process	9606	1	7	0.0438222	NTF4;
mitochondrial outer membrane permeabilization	GO:0097345	biological process	9606	1	7	0.0438222	BNIP3L;
negative regulation of interleukin-1 beta production	GO:0032691	biological process	9606	1	7	0.0438222	ACP5;
negative regulation of interleukin-8 production	GO:0032717	biological process	9606	1	7	0.0438222	ARRB1;
peptide cross-linking via chondroitin 4-sulfate glycosaminoglycan	GO:0019800	biological process	9606	1	7	0.0438222	MAMDC2;
peripheral nervous system myelin maintenance	GO:0032287	biological process	9606	1	7	0.0438222	NDRG1;
positive regulation of fibroblast migration	GO:0010763	biological process	9606	1	7	0.0438222	THBS1;
positive regulation of interferon-beta biosynthetic process	GO:0045359	biological process	9606	1	7	0.0438222	TLR3;
positive regulation of phospholipase C activity	GO:0010863	biological process	9606	1	7	0.0438222	FGFR1;
positive regulation of transcription initiation from RNA polymerase II promoter	GO:0060261	biological process	9606	1	7	0.0438222	NKX2-5;
protein localization to endosome	GO:0036010	biological process	9606	1	7	0.0438222	TMEM30A;
response to selenium ion	GO:0010269	biological process	9606	1	7	0.0438222	MAOB;
stem cell division	GO:0017145	biological process	9606	1	7	0.0438222	SAMD9L;
zymogen activation	GO:0031638	biological process	9606	1	7	0.0438222	MMP14;
response to oxidative stress	GO:0006979	biological process	9606	3	123	0.0441545	ABCC2; HMOX1; MMP14;
positive regulation of NF-kappaB transcription factor activity	GO:0051092	biological process	9606	3	125	0.0459455	SPHK1; TLR3; TRIM22;
cellular response to growth factor stimulus	GO:0071363	biological process	9606	2	54	0.0465846	SPHK1; THBS1;
negative regulation of angiogenesis	GO:0016525	biological process	9606	2	54	0.0465846	SPINK5; THBS1;
chemotaxis	GO:0006935	biological process	9606	3	126	0.0468543	ENPP2; FOSL1; PLAU;
response to organic cyclic compound	GO:0014070	biological process	9606	3	127	0.047772	FOSL1; MMP14; SPHK1;
antigen processing and presentation of exogenous peptide antigen via MHC class I, TAP-independent	GO:0002480	biological process	9606	1	8	0.049925	CTSS;
arginine catabolic process	GO:0006527	biological process	9606	1	8	0.049925	DDAH2;
blood vessel maturation	GO:0001955	biological process	9606	1	8	0.049925	MMP2;
bone trabecula formation	GO:0060346	biological process	9606	1	8	0.049925	MMP2;
cellular response to ethanol	GO:0071361	biological process	9606	1	8	0.049925	TP53INP1;
daunorubicin metabolic process	GO:0044597	biological process	9606	1	8	0.049925	AKR1B10;
doxorubicin metabolic process	GO:0044598	biological process	9606	1	8	0.049925	AKR1B10;
epidermal cell differentiation	GO:0009913	biological process	9606	1	8	0.049925	SPINK5;
erythrocyte homeostasis	GO:0034101	biological process	9606	1	8	0.049925	HMOX1;
low-density lipoprotein particle clearance	GO:0034383	biological process	9606	1	8	0.049925	HMOX1;
negative regulation of cardiac muscle cell apoptotic process	GO:0010667	biological process	9606	1	8	0.049925	NKX2-5;
negative regulation of granulocyte differentiation	GO:0030853	biological process	9606	1	8	0.049925	INPP5D;
negative regulation of myotube differentiation	GO:0010832	biological process	9606	1	8	0.049925	NKX2-5;
outer ear morphogenesis	GO:0042473	biological process	9606	1	8	0.049925	FGFR1;
positive regulation of interleukin-1 beta production	GO:0032731	biological process	9606	1	8	0.049925	IFI16;
positive regulation of intracellular signal transduction	GO:1902533	biological process	9606	1	8	0.049925	FGF1;
positive regulation of phospholipase activity	GO:0010518	biological process	9606	1	8	0.049925	FGFR1;
regulation of microtubule cytoskeleton organization	GO:0070507	biological process	9606	1	8	0.049925	EPHA3;
response to gravity	GO:0009629	biological process	9606	1	8	0.049925	FOSL1;
extracellular region	GO:0005576	cellular component	9606	32	1525	1.09672e-09	ADAM23; ADAMTS4; BCHE; CFI; CLCA2; COL16A1; COL17A1; COL7A1; COL9A3; CPA4; CTSS; EPHA3; FCRLA; FGF13; FGF1; FGFR1; HMCN1; IGFBP6; KITLG; KLK10; MDK; MMP2; NTF4; PI3; PLAU; PROS1; SAA1; SAA2; SPINK5; TCN1; THBS1; TNFSF10;
extracellular space	GO:0005615	cellular component	9606	19	1144	0.000113076	ADAMTS4; BCHE; CFI; COL7A1; CTSS; ENPP2; FGF1; HMOX1; IGFBP6; KITLG; KRT86; MMP2; PLAU; PROS1; SH3BGRL; TCN1; THBS1; TNFSF10; VGF;
extracellular matrix	GO:0031012	cellular component	9606	8	236	0.000137336	ADAMTS4; COL7A1; HMCN1; MAMDC2; MMP14; MMP2; MMP28; THBS1;
endoplasmic reticulum lumen	GO:0005788	cellular component	9606	6	172	0.000829079	BCHE; COL16A1; COL17A1; COL7A1; COL9A3; NTF4;
proteinaceous extracellular matrix	GO:0005578	cellular component	9606	7	243	0.000952015	ADAMTS4; COL16A1; FGF1; HPCAL1; MMP2; MMP28; PI3;
extracellular vesicular exosome	GO:0070062	cellular component	9606	28	2456	0.00143183	ACP5; AKR1B10; BBOX1; CFI; CNTN1; DDAH2; FCGR2A; GLUL; GNG2; HMCN1; HPCAL1; HRNR; HUWE1; IGFBP6; KRT86; MAOB; NDRG1; NEBL; PDZK1IP1; PI3; PLAU; RBKS; SAA1; SH3BGRL; SPINK5; SPTBN5; THBS1; TNFSF10;
membrane	GO:0016020	cellular component	9606	33	3199	0.00267366	ABCC2; BCHE; CFI; CNTN1; CTSS; DIO2; EFNB3; FBXL2; GNG2; GPR115; GPR128; HERC1; HLA-DQB1; HMCN1; HMOX1; HUWE1; IFI16; INPP5D; KITLG; MAMDC2; MDN1; OAS2; PALMD; SCN9A; SPTBN5; TEX9; TLR3; TMEM30A; TMPRSS4; TNFSF10; TRPC1; UBR4; VIPR1;
collagen type VII	GO:0005590	cellular component	9606	1	1	0.00638017	COL7A1;
collagen type XVI	GO:0005597	cellular component	9606	1	1	0.00638017	COL16A1;
mitochondrial envelope	GO:0005740	cellular component	9606	2	20	0.00711543	BNIP3L; MAOB;
high-density lipoprotein particle	GO:0034364	cellular component	9606	2	23	0.00935743	SAA1; SAA2;
basement membrane	GO:0005604	cellular component	9606	3	85	0.0171257	COL17A1; COL7A1; HMCN1;
integral component of plasma membrane	GO:0005887	cellular component	9606	13	1063	0.0181095	ABCC2; ADAM23; CLCA2; COL17A1; EFNB3; ENPP2; EPHA3; FGFR1; MMP14; TLR3; TNFSF10; TRPC1; VIPR1;
collagen type IX	GO:0005594	cellular component	9606	1	3	0.0190197	COL9A3;
glial cell projection	GO:0097386	cellular component	9606	1	3	0.0190197	GLUL;
heterotrimeric G-protein complex	GO:0005834	cellular component	9606	2	36	0.0220812	ARRB1; GNG2;
endolysosome lumen	GO:0036021	cellular component	9606	1	4	0.0252795	CTSS;
endolysosome membrane	GO:0036020	cellular component	9606	1	4	0.0252795	TLR3;
epidermal lamellar body	GO:0097209	cellular component	9606	1	4	0.0252795	SPINK5;
cytoplasm	GO:0005737	cellular component	9606	41	4897	0.0293314	ARHGEF40; ARRB1; CCNG2; DDAH2; EFCAB13; FBXL2; FCRLA; FGF13; FGF1; GCSAM; GLUL; HERC1; HUWE1; IFI16; IGFBP6; KITLG; MDK; MDN1; MLL; MMP14; MMP2; MMP28; NDRG1; NKX2-5; NOXA1; NREP; OAS2; PALMD; PCMTD1; POU2F1; PPFIA4; RGS17; SH3BGRL; SPHK1; SPINK5; SPTBN5; THBS1; TLR3; TRIM22; TRPC1; UBR4;
sarcomere	GO:0030017	cellular component	9606	2	42	0.0294414	MMP2; TRPC1;
receptor complex	GO:0043235	cellular component	9606	3	113	0.035742	FGFR1; TRPC1; VIPR1;
platelet alpha granule lumen	GO:0031093	cellular component	9606	2	48	0.0376332	PROS1; THBS1;
cell cortex	GO:0005938	cellular component	9606	3	121	0.0423995	FGF1; HMCN1; SPINK5;
intercellular canaliculus	GO:0046581	cellular component	9606	1	7	0.0438222	ABCC2;
fibrinogen complex	GO:0005577	cellular component	9606	1	8	0.049925	THBS1;
hemidesmosome	GO:0030056	cellular component	9606	1	8	0.049925	COL17A1;
metallopeptidase activity	GO:0008237	molecular function	9606	5	98	0.000411673	ADAM23; ADAMTS4; MMP14; MMP2; MMP28;
metalloendopeptidase activity	GO:0004222	molecular function	9606	5	104	0.000540811	ADAM23; ADAMTS4; MMP14; MMP2; MMP28;
serine-type endopeptidase activity	GO:0004252	molecular function	9606	6	159	0.000549195	CFI; KLK10; MMP2; PLAU; RHBDL2; TMPRSS4;
growth factor activity	GO:0008083	molecular function	9606	6	162	0.000606032	FGF13; FGF1; KITLG; MDK; NTF4; VGF;
proteoglycan binding	GO:0043394	molecular function	9606	2	10	0.00175693	CTSS; THBS1;
heparin binding	GO:0008201	molecular function	9606	5	137	0.00185991	FGF1; FGFR1; MDK; SAA1; THBS1;
scavenger receptor activity	GO:0005044	molecular function	9606	3	45	0.00295705	CFI; ENPP2; TMPRSS4;
integrin binding	GO:0005178	molecular function	9606	4	96	0.00333374	ADAM23; COL16A1; MMP14; THBS1;
transmembrane signaling receptor activity	GO:0004888	molecular function	9606	5	166	0.00425392	GPR115; GPR128; KLRD1; TLR3; VIPR1;
alkylglycerophosphoethanolamine phosphodiesterase activity	GO:0047391	molecular function	9606	1	1	0.00638017	ENPP2;
dynein light chain binding	GO:0045503	molecular function	9606	1	1	0.00638017	GLUL;
gamma-butyrobetaine dioxygenase activity	GO:0008336	molecular function	9606	1	1	0.00638017	BBOX1;
ribokinase activity	GO:0004747	molecular function	9606	1	1	0.00638017	RBKS;
fibroblast growth factor binding	GO:0017134	molecular function	9606	2	20	0.00711543	FGFR1; THBS1;
fibronectin binding	GO:0001968	molecular function	9606	2	23	0.00935743	CTSS; THBS1;
laminin binding	GO:0043236	molecular function	9606	2	24	0.0101658	CTSS; THBS1;
D-erythro-sphingosine kinase activity	GO:0017050	molecular function	9606	1	2	0.01272	SPHK1;
acetylcholinesterase activity	GO:0003990	molecular function	9606	1	2	0.01272	BCHE;
dimethylargininase activity	GO:0016403	molecular function	9606	1	2	0.01272	DDAH2;
geranylgeranyl reductase activity	GO:0045550	molecular function	9606	1	2	0.01272	AKR1B10;
glutamate-ammonia ligase activity	GO:0004356	molecular function	9606	1	2	0.01272	GLUL;
heme oxygenase (decyclizing) activity	GO:0004392	molecular function	9606	1	2	0.01272	HMOX1;
myosin II binding	GO:0045159	molecular function	9606	1	2	0.01272	GCSAM;
myosin tail binding	GO:0032029	molecular function	9606	1	2	0.01272	SPTBN5;
serum response element binding	GO:0010736	molecular function	9606	1	2	0.01272	NKX2-5;
sphinganine kinase activity	GO:0008481	molecular function	9606	1	2	0.01272	SPHK1;
peptidase inhibitor activity	GO:0030414	molecular function	9606	2	28	0.0136939	PI3; SPINK5;
antioxidant activity	GO:0016209	molecular function	9606	2	29	0.0146475	DIO2; TP53INP1;
ligase activity	GO:0016874	molecular function	9606	5	236	0.0177403	HERC1; HUWE1; NEURL3; TRIM22; UBR4;
2'-5'-oligoadenylate synthetase activity	GO:0001730	molecular function	9606	1	3	0.0190197	OAS2;
acetate-CoA ligase activity	GO:0003987	molecular function	9606	1	3	0.0190197	ACSS1;
angiotensin receptor binding	GO:0031701	molecular function	9606	1	3	0.0190197	ARRB1;
cholinesterase activity	GO:0004104	molecular function	9606	1	3	0.0190197	BCHE;
collagen V binding	GO:0070052	molecular function	9606	1	3	0.0190197	THBS1;
dynein intermediate chain binding	GO:0045505	molecular function	9606	1	3	0.0190197	SPTBN5;
fibrinogen binding	GO:0070051	molecular function	9606	1	3	0.0190197	THBS1;
glutamate decarboxylase activity	GO:0004351	molecular function	9606	1	3	0.0190197	GLUL;
hydrolase activity, acting on carbon-nitrogen (but not peptide) bonds, in linear amidines	GO:0016813	molecular function	9606	1	3	0.0190197	DDAH2;
indanol dehydrogenase activity	GO:0047718	molecular function	9606	1	3	0.0190197	AKR1B10;
nucleotide diphosphatase activity	GO:0004551	molecular function	9606	1	3	0.0190197	ENPP2;
phosphatidylinositol trisphosphate phosphatase activity	GO:0034594	molecular function	9606	1	3	0.0190197	INPP5D;
stem cell factor receptor binding	GO:0005173	molecular function	9606	1	3	0.0190197	KITLG;
thyroxine 5'-deiodinase activity	GO:0004800	molecular function	9606	1	3	0.0190197	DIO2;
vasoactive intestinal polypeptide receptor activity	GO:0004999	molecular function	9606	1	3	0.0190197	VIPR1;
endopeptidase inhibitor activity	GO:0004866	molecular function	9606	2	36	0.0220812	PI3; PROS1;
serine-type endopeptidase inhibitor activity	GO:0004867	molecular function	9606	3	96	0.0235617	COL7A1; PI3; SPINK5;
zinc ion binding	GO:0008270	molecular function	9606	14	1223	0.0239451	ADAM23; ADAMTS4; BBOX1; CPA4; ENPP2; MLL; MMP14; MMP2; MMP28; NEBL; NEURL3; OAS2; TRIM22; UBR4;
PTB domain binding	GO:0051425	molecular function	9606	1	4	0.0252795	INPP5D;
superoxide-generating NADPH oxidase activator activity	GO:0016176	molecular function	9606	1	4	0.0252795	NOXA1;
GPI-linked ephrin receptor activity	GO:0005004	molecular function	9606	1	5	0.0314997	EPHA3;
Ran guanyl-nucleotide exchange factor activity	GO:0005087	molecular function	9606	1	5	0.0314997	RCBTB2;
choline binding	GO:0033265	molecular function	9606	1	5	0.0314997	BCHE;
fibroblast growth factor-activated receptor activity	GO:0005007	molecular function	9606	1	5	0.0314997	FGFR1;
phosphodiesterase I activity	GO:0004528	molecular function	9606	1	5	0.0314997	ENPP2;
unmethylated CpG binding	GO:0045322	molecular function	9606	1	5	0.0314997	MLL;
ubiquitin-protein transferase activity	GO:0004842	molecular function	9606	5	275	0.0316126	FBXL2; HERC1; HUWE1; NEURL3; UBR4;
dynactin binding	GO:0034452	molecular function	9606	1	6	0.0376805	SPTBN5;
extracellular matrix structural constituent conferring tensile strength	GO:0030020	molecular function	9606	1	6	0.0376805	COL9A3;
inositol-polyphosphate 5-phosphatase activity	GO:0004445	molecular function	9606	1	6	0.0376805	INPP5D;
phospholipase D activity	GO:0004630	molecular function	9606	1	6	0.0376805	HMOX1;
primary amine oxidase activity	GO:0008131	molecular function	9606	1	6	0.0376805	MAOB;
protein-L-isoaspartate (D-aspartate) O-methyltransferase activity	GO:0004719	molecular function	9606	1	6	0.0376805	PCMTD1;
retinal dehydrogenase activity	GO:0001758	molecular function	9606	1	6	0.0376805	AKR1B10;
sodium ion binding	GO:0031402	molecular function	9606	1	6	0.0376805	SCN9A;
tumor necrosis factor receptor superfamily binding	GO:0032813	molecular function	9606	1	6	0.0376805	TNFSF10;
SH3 domain binding	GO:0017124	molecular function	9606	3	116	0.0381701	INPP5D; NOXA1; SH3BGRL;
glycoprotein binding	GO:0001948	molecular function	9606	2	49	0.0390743	CNTN1; THBS1;
catalytic activity	GO:0003824	molecular function	9606	8	604	0.0396919	ACSS1; BCHE; CFI; DDAH2; ENPP2; KLK10; PLAU; TMPRSS4;
calcium ion binding	GO:0005509	molecular function	9606	9	718	0.0403881	EFCAB13; ENPP2; HMCN1; HPCAL1; HRNR; MMP14; MMP28; PROS1; THBS1;
insulin-like growth factor I binding	GO:0031994	molecular function	9606	1	7	0.0438222	IGFBP6;
double-stranded RNA binding	GO:0003725	molecular function	9606	2	53	0.0450429	OAS2; TLR3;
identical protein binding	GO:0042802	molecular function	9606	7	516	0.0474451	BCHE; BNIP3L; COL7A1; FGFR1; GLUL; MLL; THBS1;
filamin binding	GO:0031005	molecular function	9606	1	8	0.049925	NEBL;
inositol 1,4,5 trisphosphate binding	GO:0070679	molecular function	9606	1	8	0.049925	TRPC1;

## Sheet: DCIS FEA pathways Innate
Pathway Name	Commons	Pathway Id	Source Name	Organism	Pathway uploaded gene count	Genes in InnateDB for this entity	Pathway p-value	Gene Symbols
Degradation of the extracellular matrix		17498	REACTOME	9606	8	116	1.2546e-06	ADAMTS4; COL16A1; COL17A1; COL7A1; COL9A3; CTSS; MMP14; MMP2;
Collagen degradation	Yes	13392	REACTOME	9606	6	61	3.71383e-06	COL16A1; COL17A1; COL7A1; COL9A3; MMP14; MMP2;
Extracellular matrix organization	Yes	17095	REACTOME	9606	9	266	8.60286e-05	ADAMTS4; COL16A1; COL17A1; COL7A1; COL9A3; CTSS; MMP14; MMP2; THBS1;
Validated transcriptional targets of AP1 family members Fra1 and Fra2		14994	PID NCI	9606	4	35	9.52678e-05	FOSL1; HMOX1; MMP2; PLAU;
Collagen formation	Yes	19746	REACTOME	9606	5	85	0.000299081	COL16A1; COL17A1; COL7A1; COL9A3; CTSS;
Beta1 integrin cell surface interactions	Yes	14944	PID NCI	9606	4	60	0.000778734	COL7A1; MDK; PLAU; THBS1;
Collagen biosynthesis and modifying enzymes	Yes	13387	REACTOME	9606	4	64	0.000993757	COL16A1; COL17A1; COL7A1; COL9A3;
Syndecan-4-mediated signaling events		15533	PID NCI	9606	3	31	0.00125877	FGFR1; MDK; THBS1;
Inhibition of matrix metalloproteinases		4164	PID BIOCARTA	9606	2	8	0.00129966	MMP14; MMP2;
Signaling by activated point mutants of FGFR1		13701	REACTOME	9606	2	8	0.00129966	FGF1; FGFR1;
Axon guidance		17789	REACTOME	9606	8	336	0.00218983	CNTN1; COL9A3; EFNB3; EPHA3; MMP2; SCN9A; SPTBN5; TRPC1;
Beta3 integrin cell surface interactions	Yes	15634	PID NCI	9606	3	38	0.00228181	PLAU; SPHK1; THBS1;
Integrin cell surface interactions	Yes	13303	REACTOME	9606	4	83	0.00260388	COL16A1; COL7A1; COL9A3; THBS1;
Trafficking and processing of endosomal TLR		13047	REACTOME	9606	2	13	0.00354005	CTSS; TLR3;
EPH-ephrin mediated repulsion of cells		19071	REACTOME	9606	3	48	0.00445251	EFNB3; EPHA3; MMP2;
FGF signaling pathway		16161	INOH	9606	3	48	0.00445251	FGF13; FGF1; FGFR1;
FGF signaling pathway		15346	PID NCI	9606	3	51	0.00528215	FGF1; FGFR1; PLAU;
Staphylococcus aureus infection		10357	KEGG	9606	3	53	0.00588352	CFI; FCGR2A; HLA-DQB1;
Assembly of collagen fibrils and other multimeric structures	Yes	13386	REACTOME	9606	3	54	0.00619896	COL17A1; COL7A1; CTSS;
ATF-2 transcription factor network		15253	PID NCI	9606	3	56	0.00685974	MMP2; PLAU; POU2F1;
Synthesis of PC		13490	REACTOME	9606	2	19	0.007555	BCHE; SLC44A5;
CXCR3-mediated signaling events		15621	PID NCI	9606	2	21	0.00919546	ARRB1; GNG2;
NOTCH2 Activation and Transmission of Signal to the Nucleus		13299	REACTOME	9606	2	21	0.00919546	CNTN1; MDK;
RIP-mediated NFkB activation via ZBP1		13008	REACTOME	9606	2	21	0.00919546	SAA1; TLR3;
Regulation of Insulin-like Growth Factor (IGF) transport and uptake by Insulin-like Growth Factor Binding Proteins (IGFBPs)		13383	REACTOME	9606	2	21	0.00919546	IGFBP6; MMP2;
Calcium signaling in the CD4+ TCR pathway		14910	PID NCI	9606	2	23	0.0109798	FOSL1; POU2F1;
Cytosolic sensors of pathogen-associated DNA		19557	REACTOME	9606	3	67	0.0112301	IFI16; SAA1; TLR3;
Plasma membrane estrogen receptor signaling		15557	PID NCI	9606	2	24	0.0119246	GNG2; MMP2;
Regulation of Complement cascade		13055	REACTOME	9606	2	24	0.0119246	CFI; PROS1;
Complement and coagulation cascades		456	KEGG	9606	3	69	0.0121624	CFI; PLAU; PROS1;
Direct p53 effectors		15209	PID NCI	9606	4	129	0.0122987	BNIP3L; MMP2; NDRG1; TP53INP1;
PAR1-mediated thrombin signaling events		15229	PID NCI	9606	2	25	0.0129038	ARRB1; GNG2;
Signaling by FGFR1 mutants		17632	REACTOME	9606	2	25	0.0129038	FGF1; FGFR1;
Antigen processing and presentation		493	KEGG	9606	3	71	0.013138	CTSS; HLA-DQB1; KLRD1;
Melanoma		490	KEGG	9606	3	72	0.0136421	FGF13; FGF1; FGFR1;
ZBP1(DAI) mediated induction of type I IFNs		13010	REACTOME	9606	2	26	0.0139169	SAA1; TLR3;
Osteopontin-mediated events		15887	PID NCI	9606	2	27	0.0149635	MMP2; PLAU;
Innate Immune System		17476	REACTOME	9606	9	563	0.015422	CFI; CTSS; FCGR2A; FGF1; IFI16; KLRD1; PROS1; SAA1; TLR3;
GPCR signaling		16218	INOH	9606	6	293	0.01591	FGF13; FGF1; KITLG; NTF4; RGS17; TNFSF10;
Beta2 integrin cell surface interactions		15182	PID NCI	9606	2	29	0.0171547	FCGR2A; PLAU;
Activated NOTCH1 Transmits Signal to the Nucleus		13295	REACTOME	9606	2	30	0.0182984	ARRB1; CNTN1;
amb2 Integrin signaling		15836	PID NCI	9606	2	30	0.0182984	MMP2; PLAU;
Interaction between L1 and Ankyrins		13875	REACTOME	9606	2	31	0.0194735	SCN9A; SPTBN5;
Thrombin signalling through proteinase activated receptors (PARs)		13128	REACTOME	9606	2	31	0.0194735	ARRB1; GNG2;
Activation of Matrix Metalloproteinases		13391	REACTOME	9606	2	32	0.0206796	MMP14; MMP2;
Signaling by NOTCH2		18259	REACTOME	9606	2	32	0.0206796	CNTN1; MDK;
Phagosome		10394	KEGG	9606	4	152	0.021216	CTSS; FCGR2A; HLA-DQB1; THBS1;
Immune System		18444	REACTOME	9606	14	1127	0.0212736	CFI; CTSS; FCGR2A; FGF1; HUWE1; IFI16; INPP5D; KLRD1; OAS2; PROS1; SAA1; TLR3; TRPC1; UBR4;
Alpha4 beta1 integrin signaling events		15573	PID NCI	9606	2	33	0.0219162	MDK; THBS1;
Developmental Biology		16794	REACTOME	9606	8	502	0.0225249	CNTN1; COL9A3; EFNB3; EPHA3; MMP2; SCN9A; SPTBN5; TRPC1;
Protein digestion and absorption	Yes	10383	KEGG	9606	3	89	0.0239028	COL17A1; COL7A1; COL9A3;
EPH-Ephrin signaling		19189	REACTOME	9606	3	91	0.0253217	EFNB3; EPHA3; MMP2;
Fc gamma R-mediated phagocytosis		4359	KEGG	9606	3	93	0.0267852	FCGR2A; INPP5D; SPHK1;
Graft-versus-host disease		2807	KEGG	9606	2	37	0.0271579	HLA-DQB1; KLRD1;
Bladder cancer		514	KEGG	9606	2	38	0.0285399	MMP2; THBS1;
Glycine Serine metabolism		16261	INOH	9606	2	38	0.0285399	AKR1B10; MAOB;
O-glycosylation of TSR domain-containing proteins		19242	REACTOME	9606	2	38	0.0285399	ADAMTS4; THBS1;
Signaling by FGFR mutants		13704	REACTOME	9606	2	40	0.0313867	FGF1; FGFR1;
MAPK signaling pathway		487	KEGG	9606	5	257	0.0328948	ARRB1; FGF13; FGF1; FGFR1; NTF4;
Calcineurin-regulated NFAT-dependent transcription in lymphocytes		15231	PID NCI	9606	2	45	0.0389662	FOSL1; POU2F1;
G alpha (z) signalling events		13225	REACTOME	9606	2	45	0.0389662	GNG2; RGS17;
L1CAM interactions		13877	REACTOME	9606	3	109	0.0400884	CNTN1; SCN9A; SPTBN5;
Signaling by NOTCH		18790	REACTOME	9606	3	109	0.0400884	ARRB1; CNTN1; MDK;
LPA receptor mediated events		15008	PID NCI	9606	2	46	0.040558	GNG2; MMP2;
Arginine Proline metabolism		16154	INOH	9606	2	47	0.0421741	GLUL; MAOB;
Complement cascade		19237	REACTOME	9606	2	47	0.0421741	CFI; PROS1;
Transmission across Chemical Synapses		18918	REACTOME	9606	4	194	0.0458281	BCHE; GLUL; GNG2; PPFIA4;
Lysine degradation		558	KEGG	9606	2	51	0.048874	BBOX1; MLL;

## Sheet: DCIS EGO ClusterProfiler
ID	Description	GeneRatio	BgRatio	pvalue	p.adjust	qvalue	geneID
GO:0045229	external encapsulating structure organization	12/121	396/18862	9.27117e-06	0.0202575	0.017908	ADAMTS4/THBS1/HRNR/COL16A1/COL7A1/MMP2/MMP14/MMP28/COL9A3/COL17A1/CTSS/SPINK5
GO:1905517	macrophage migration	5/121	53/18862	2.24302e-05	0.024505	0.0216628	THBS1/MMP14/MMP28/SAA1/MDK
GO:0030198	extracellular matrix organization	11/121	393/18862	4.59156e-05	0.0251585	0.0222405	ADAMTS4/THBS1/COL16A1/COL7A1/MMP2/MMP14/MMP28/COL9A3/COL17A1/CTSS/SPINK5
GO:0043062	extracellular structure organization	11/121	394/18862	4.69813e-05	0.0251585	0.0222405	ADAMTS4/THBS1/COL16A1/COL7A1/MMP2/MMP14/MMP28/COL9A3/COL17A1/CTSS/SPINK5
GO:0002683	negative regulation of immune system process	11/121	403/18862	5.75709e-05	0.0251585	0.0222405	HMOX1/THBS1/KLRD1/INPP5D/GCSAM/MMP28/KITLG/IFI16/TLR3/MDK/SPINK5
GO:0048246	macrophage chemotaxis	4/121	38/18862	0.000100475	0.0347743	0.0307411	THBS1/MMP28/SAA1/MDK
GO:1905521	regulation of macrophage migration	4/121	39/18862	0.000111405	0.0347743	0.0307411	THBS1/MMP14/MMP28/MDK
