# Supplementary material for: HOTAIR Modulated Pathways in Early-Stage Breast Cancer Progression
Source: Front Oncol. 2021 Nov 17;11:783211. doi: 10.3389/fonc.2021.783211 (PMC8637884; doi:10.3389/fonc.2021.783211)
Supplement: Supplementary Data Sheet 2 — Activated pathways in HOTAIR high vs. low expression invasive breast carcinomas. [file DataSheet_2.xls]

## Sheet: Activated pathways
PARADIGM pathway	Modulation	Raw p value	Adj p value
Syndecan-1-mediated signaling events	Activated in HOTAIR high expression	2.35367e-14	3.25278e-11
HIF-1-alpha transcription factor network	Activated in HOTAIR high expression	1.62759e-13	2.24444e-10
Signaling by FGFR4 mutants	Activated in HOTAIR high expression	9.83658e-13	1.35253e-09
Degradation of collagen	Activated in HOTAIR high expression	3.0691e-12	4.21081e-09
A tetrasaccharide linker sequence is required for GAG synthesis	Activated in HOTAIR high expression	3.27005e-12	4.48324e-09
Regulation of Gene Expression by Hypoxia-inducible Factor	Activated in HOTAIR high expression	4.8479e-12	6.64162e-09
Direct p53 effectors	Activated in HOTAIR high expression	1.75808e-11	2.4033e-08
HS-GAG degradation	Activated in HOTAIR high expression	5.1954e-11	7.06574e-08
Validated transcriptional targets of deltaNp63 isoforms	Activated in HOTAIR high expression	1.02586e-10	1.38798e-07
Regulation of nuclear beta catenin signaling and target gene transcription	Activated in HOTAIR high expression	2.29271e-10	3.09057e-07
Validated transcriptional targets of AP1 family members Fra1 and Fra2	Activated in HOTAIR high expression	1.7145e-09	2.28714e-06
Wnt signaling network	Activated in HOTAIR high expression	2.05968e-09	2.74143e-06
Proton/oligonucleotide cotransporters	Activated in HOTAIR high expression	2.3243e-09	3.089e-06
Collagen biosynthesis and modifying enzymes	Activated in HOTAIR high expression	3.99807e-09	5.29744e-06
Synthesis of 15-eicosatetraenoic acid derivatives	Activated in HOTAIR high expression	4.79291e-09	6.33623e-06
Crosslinking of collagen fibrils	Activated in HOTAIR high expression	6.4304e-09	8.46884e-06
hop pathway in cardiac development	Activated in HOTAIR high expression	9.5639e-09	1.25287e-05
Validated transcriptional targets of TAp63 isoforms	Activated in HOTAIR high expression	1.04038e-08	1.36082e-05
Iron uptake and transport	Activated in HOTAIR high expression	1.31094e-08	1.71209e-05
TAK1 activates NFkB by phosphorylation and activation of IKKs complex	Activated in HOTAIR high expression	1.63961e-08	2.13642e-05
TSP-1 induced apoptosis in microvascular endothelial cell	Activated in HOTAIR high expression	1.85044e-08	2.40557e-05
PLK3 signaling events	Activated in HOTAIR high expression	2.02783e-08	2.63415e-05
Eicosanoid ligand-binding receptors	Activated in HOTAIR high expression	2.45132e-08	3.17936e-05
Notch-mediated HES/HEY network	Activated in HOTAIR high expression	2.46206e-08	3.19083e-05
-arrestins in gpcr desensitization	Activated in HOTAIR high expression	2.62851e-08	3.39866e-05
Cell-extracellular matrix interactions	Activated in HOTAIR high expression	3.12236e-08	4.02784e-05
cdc25 and chk1 regulatory pathway in response to dna damage	Activated in HOTAIR high expression	3.29986e-08	4.25351e-05
AP-1 transcription factor network	Activated in HOTAIR high expression	4.50303e-08	5.77739e-05
il 4 signaling pathway	Activated in HOTAIR high expression	5.64939e-08	7.23122e-05
Sodium/Proton exchangers	Activated in HOTAIR high expression	6.03911e-08	7.71194e-05
Class B/2 (Secretin family receptors)	Activated in HOTAIR high expression	6.82527e-08	8.70222e-05
regulation of map kinase pathways through dual specificity phosphatases	Activated in HOTAIR high expression	8.8771e-08	0.000112917
erythropoietin mediated neuroprotection through nf-kb	Activated in HOTAIR high expression	1.04808e-07	0.000133211
Glypican 2 network	Activated in HOTAIR high expression	1.21529e-07	0.000154099
tnfr2 signaling pathway	Activated in HOTAIR high expression	1.23207e-07	0.000156103
ATF-2 transcription factor network	Activated in HOTAIR high expression	1.41668e-07	0.000179351
Chemokine receptors bind chemokines	Activated in HOTAIR high expression	1.65492e-07	0.000209016
Glucocorticoid biosynthesis	Activated in HOTAIR high expression	1.8477e-07	0.000233179
GABA B receptor activation	Activated in HOTAIR high expression	2.20701e-07	0.000277862
NCAM1 interactions	Activated in HOTAIR high expression	2.29617e-07	0.000288859
regulation of cell cycle progression by plk3	Activated in HOTAIR high expression	2.89279e-07	0.000362756
hypoxia-inducible factor in the cardivascular system	Activated in HOTAIR high expression	3.67182e-07	0.000458611
Androgen biosynthesis	Activated in HOTAIR high expression	3.79379e-07	0.000472706
Regulation of retinoblastoma protein	Activated in HOTAIR high expression	4.8833e-07	0.000606017
Metal ion SLC transporters	Activated in HOTAIR high expression	7.21013e-07	0.00088973
signal transduction through il1r	Activated in HOTAIR high expression	7.32837e-07	0.000903588
EPHA forward signaling	Activated in HOTAIR high expression	7.33673e-07	0.000903885
FGFR4 ligand binding and activation	Activated in HOTAIR high expression	1.04114e-06	0.00127956
inhibition of matrix metalloproteinases	Activated in HOTAIR high expression	1.24532e-06	0.00152303
epo signaling pathway	Activated in HOTAIR high expression	1.60604e-06	0.00196097
IL4-mediated signaling events	Activated in HOTAIR high expression	1.74354e-06	0.00212189
rb tumor suppressor/checkpoint signaling in response to dna damage	Activated in HOTAIR high expression	1.75342e-06	0.00213216
betaKlotho-mediated ligand binding	Activated in HOTAIR high expression	2.07098e-06	0.00250796
Potassium transport channels	Activated in HOTAIR high expression	2.40845e-06	0.00291423
TNF signaling	Activated in HOTAIR high expression	2.44327e-06	0.00295392
role of -arrestins in the activation and targeting of map kinases	Activated in HOTAIR high expression	2.86351e-06	0.00344481
pertussis toxin-insensitive ccr5 signaling in macrophage	Activated in HOTAIR high expression	2.99856e-06	0.00360427
EGFR-dependent Endothelin signaling events	Activated in HOTAIR high expression	3.09499e-06	0.0037109
il12 and stat4 dependent signaling pathway in th1 development	Activated in HOTAIR high expression	3.85378e-06	0.00459371
no2-dependent il-12 pathway in nk cells	Activated in HOTAIR high expression	4.44593e-06	0.0052951
IL12-mediated signaling events	Activated in HOTAIR high expression	5.10919e-06	0.00607483
lck and fyn tyrosine kinases in initiation of tcr activation	Activated in HOTAIR high expression	5.48212e-06	0.00649631
Response to elevated platelet cytosolic Ca2	Activated in HOTAIR high expression	5.92344e-06	0.00700743
Cell surface interactions at the vascular wall	Activated in HOTAIR high expression	5.97927e-06	0.00706151
Advanced glycosylation endproduct receptor signaling	Activated in HOTAIR high expression	6.67473e-06	0.00787618
integrin signaling pathway	Activated in HOTAIR high expression	7.15964e-06	0.00844122
FOXM1 transcription factor network	Activated in HOTAIR high expression	7.59623e-06	0.00893317
Dopamine clearance from the synaptic cleft	Activated in HOTAIR high expression	8.51432e-06	0.0099873
